# Supplementary material for: Mapping the heritability of disease: a nationwide study
Source: Nat Commun. 2026 Mar 17;17:4080. doi: 10.1038/s41467-026-69991-z (PMC13144670; doi:10.1038/s41467-026-69991-z)
Supplement: Supplementary file 3 — Supplementary Data 1 [file 41467_2026_69991_MOESM3_ESM.txt]

phenotype	h2_liab_1955	h2_se_1955	ci_95_lower_1955	ci_95_upper_1955	r_ss_liab_1955	r_os_liab_1955	pval_1955	h2_liab_1977	h2_se_1977	ci_95_lower_1977	ci_95_upper_1977	r_ss_liab_1977	r_os_liab_1977	pval_1977	early_onset	fdr_bh_1955	fdr_bh_1977	Group
Contusion	0.227	0.055	0.12	0.337	0.337	0.286	0	0.272	0.065	0.147	0.4	0.284	0.224	0	1	0	0	Injuries & Poisonings
Injury, NOS	0.237	0.057	0.127	0.35	0.289	0.236	0	0.219	0.063	0.096	0.343	0.228	0.18	5e-04	1	0	0.0021	Infectious Diseases
Maternal complication of pregnancy affecting fetus or newborn	0.061	0.027	0.01	0.115	0.98	0.966	0.0239	NA	0.026	-0.011	0.091	1.05	1.041	0.1148	0	0.0496	0.1689	Pregnancy Complications
Open wounds of head, neck, and trunk	0.293	0.056	0.179	0.399	0.248	0.181	0	0.302	0.067	0.174	0.436	0.253	0.187	0	0	0	0	Injuries & Poisonings
Short gestation, low birth weight, and fetal growth retardation	0.144	0.024	0.097	0.191	0.928	0.896	0	0.134	0.024	0.086	0.181	1.023	0.994	0	0	0	0	Pregnancy Complications
Open wounds of extremities	0.293	0.058	0.178	0.405	0.232	0.165	0	0.239	0.073	0.094	0.379	0.201	0.149	0.0011	1	0	0.0039	Injuries & Poisonings
Other open wound of head and face	0.31	0.058	0.196	0.422	0.229	0.159	0	0.323	0.069	0.188	0.46	0.236	0.166	0	1	0	0	Injuries & Poisonings
Superficial injury without mention of infection	0.132	0.056	0.023	0.243	0.215	0.185	0.0184	NA	0.052	-0.081	0.123	0.189	0.182	0.5132	0	0.042	0.5891	Injuries & Poisonings
Fetal distress and abnormal forces of labor	0.831	0.055	0.723	0.941	0.54	0.351	0	0.409	0.062	0.284	0.528	0.597	0.507	0	1	0	0	Pregnancy Complications
Fracture of upper limb	0.098	0.06	-0.021	0.216	0.146	0.124	0.1024	NA	0.076	0.018	0.315	0.147	0.11	0.0262	0	0.1654	0.0559	Injuries & Poisonings
Perinatal jaundice	0.116	0.047	0.025	0.209	0.762	0.735	0.0136	NA	0.051	-0.012	0.19	0.808	0.788	0.081	0	0.0337	0.1304	Pregnancy Complications
Abdominal pain	0.345	0.066	0.213	0.473	0.19	0.112	0	0.355	0.088	0.185	0.53	0.177	0.099	1e-04	0	0	5e-04	Symptoms
Fracture of hand or wrist	0.161	0.067	0.028	0.289	0.161	0.125	0.0163	NA	0.082	0.007	0.329	0.141	0.104	0.0417	0	0.0384	0.0806	Injuries & Poisonings
Acute and chronic tonsillitis	0.563	0.064	0.436	0.685	0.367	0.239	0	0.579	0.079	0.425	0.737	0.352	0.226	0	1	0	0	Respiratory
Sprains and strains	0.088	0.062	-0.036	0.208	0.193	0.173	0.1558	NA	0.076	-0.046	0.253	0.174	0.151	0.1592	0	0.2287	0.2215	Injuries & Poisonings
Dislocation	0.311	0.079	0.155	0.463	0.16	0.089	1e-04	0.355	0.108	0.144	0.566	0.146	0.069	0.001	1	5e-04	0.0036	Injuries & Poisonings
Fracture of radius and ulna	0.054	0.058	-0.066	0.162	0.146	0.134	0.3518	NA	0.076	-0.061	0.235	0.142	0.121	0.2113	0	0.4284	0.2803	Injuries & Poisonings
Pneumonia	0.246	0.065	0.119	0.373	0.323	0.267	2e-04	0.256	0.075	0.105	0.401	0.361	0.305	6e-04	1	9e-04	0.0023	Respiratory
Acute upper respiratory infections of multiple or unspecified sites	0.297	0.061	0.177	0.415	0.379	0.311	0	0.308	0.072	0.167	0.451	0.399	0.332	0	1	0	0	Respiratory
Acute bronchitis and bronchiolitis	0.462	0.06	0.343	0.578	0.436	0.331	0	0.492	0.071	0.352	0.63	0.453	0.346	0	1	0	0	Respiratory
Viral infection	0.19	0.061	0.074	0.313	0.342	0.299	0.0018	0.234	0.07	0.099	0.374	0.364	0.312	8e-04	1	0.0063	0.003	Infectious Diseases
Endocrine and metabolic disturbances of fetus and newborn	0.326	0.052	0.226	0.428	0.661	0.587	0	0.337	0.062	0.213	0.457	0.696	0.622	0	1	0	0	Pregnancy Complications
Respiratory conditions of fetus and newborn	0.304	0.055	0.195	0.41	0.534	0.465	0	0.308	0.064	0.185	0.437	0.553	0.486	0	1	0	0	Pregnancy Complications
Foreign body injury	0.379	0.082	0.222	0.542	0.153	0.067	0	0.258	0.099	0.066	0.453	0.119	0.062	0.0092	1	0	0.0245	Injuries & Poisonings
Open wound or laceration of eye or eyelid	0.114	0.073	-0.033	0.253	0.13	0.104	0.1184	NA	0.088	-0.081	0.265	0.124	0.101	0.2418	0	0.1835	0.3111	Injuries & Poisonings
Asthma	0.754	0.065	0.627	0.883	0.401	0.229	0	0.812	0.076	0.664	0.963	0.426	0.249	0	1	0	0	Respiratory
Concussion	0.202	0.087	0.03	0.372	0.145	0.099	0.0202	NA	0.113	-0.045	0.399	0.122	0.082	0.1092	0	0.0451	0.1616	Injuries & Poisonings
Abdominal hernia	NA	0.084	0.502	0.832	0.281	0.128	0	0.633	0.094	0.444	0.813	0.312	0.174	0	0	0	0	Digestive
Otitis media	0.573	0.067	0.44	0.702	0.349	0.218	0	0.574	0.079	0.415	0.726	0.345	0.219	0	1	0	0	Sense Organs
Peripheral enthesopathies and allied syndromes	0.351	0.095	0.167	0.541	0.186	0.106	2e-04	0.393	0.169	0.056	0.719	0.171	0.086	0.02	0	9e-04	0.0459	Musculoskeletal
Chronic tonsillitis and adenoiditis	0.71	0.068	0.576	0.841	0.419	0.257	0	0.767	0.08	0.608	0.923	0.419	0.251	0	1	0	0	Respiratory
Intestinal infection	0.234	0.068	0.103	0.372	0.348	0.295	6e-04	0.266	0.077	0.118	0.419	0.378	0.32	6e-04	1	0.0024	0.0023	Infectious Diseases
Fracture of ankle and foot	0.037	0.067	-0.118	0.146	0.107	0.098	0.5808	NA	0.093	-0.138	0.227	0.093	0.078	0.4779	0	0.6574	0.5543	Injuries & Poisonings
Internal derangement of knee	0.272	0.097	0.079	0.461	0.184	0.121	0.005	NA	0.14	-0.043	0.507	0.161	0.11	0.0946	0	0.0153	0.145	Injuries & Poisonings
Other local infections of skin and subcutaneous tissue	0.228	0.085	0.058	0.393	0.197	0.145	0.0073	NA	0.101	-0.072	0.324	0.218	0.189	0.1846	0	0.0209	0.2487	Dermatologic
Epilepsy, recurrent seizures, convulsions	0.435	0.076	0.281	0.579	0.293	0.194	0	0.416	0.088	0.238	0.582	0.294	0.203	0	1	0	0	Neurological
Inguinal hernia	0.879	0.088	0.701	1.048	0.312	0.111	0	0.813	0.111	0.588	1.025	0.319	0.141	0	1	0	0	Digestive
Other disorders of synovium, tendon, and bursa	0.285	0.115	0.063	0.515	0.133	0.068	0.0132	NA	0.158	-0.046	0.575	0.108	0.049	0.0875	0	0.0331	0.1383	Musculoskeletal
Pain in limb	0.236	0.105	0.021	0.433	0.13	0.076	0.0246	NA	0.115	-0.123	0.326	0.127	0.101	0.309	0	0.0505	0.3821	Musculoskeletal
Pervasive developmental disorders	0.577	0.069	0.444	0.715	0.409	0.278	0	0.605	0.078	0.449	0.756	0.413	0.281	0	1	0	0	Psychiatric Disorders
Anxiety, phobic and dissociative disorders	0.32	0.085	0.157	0.49	0.261	0.188	2e-04	0.318	0.111	0.094	0.53	0.264	0.194	0.0042	0	9e-04	0.0121	Psychiatric Disorders
Fever of unknown origin	0.252	0.088	0.082	0.426	0.212	0.154	0.0042	0.307	0.102	0.104	0.504	0.229	0.162	0.0026	1	0.0132	0.0081	Symptoms
Adjustment reaction	0.353	0.089	0.176	0.524	0.257	0.177	1e-04	0.439	0.109	0.224	0.653	0.281	0.185	1e-04	1	5e-04	5e-04	Psychiatric Disorders
Constipation	0.348	0.08	0.187	0.5	0.286	0.206	0	0.379	0.09	0.202	0.555	0.313	0.23	0	1	0	0	Digestive
Febrile Seizures	0.409	0.08	0.252	0.565	0.307	0.213	0	0.438	0.092	0.255	0.616	0.307	0.211	0	1	0	0	Neurological
Acute tonsillitis	0.251	0.089	0.072	0.42	0.246	0.189	0.0048	0.267	0.1	0.072	0.464	0.248	0.19	0.0076	1	0.0149	0.0207	Respiratory
Appendiceal conditions	0.13	0.097	-0.072	0.309	0.158	0.129	0.1802	NA	0.105	-0.168	0.244	0.144	0.129	0.5234	0	0.2497	0.5982	Digestive
Appendicitis	0.133	0.096	-0.066	0.311	0.16	0.129	0.1659	NA	0.11	-0.185	0.248	0.145	0.13	0.5425	0	0.2381	0.6172	Digestive
Other symptoms/disorders or the urinary system	0.666	0.105	0.457	0.866	0.261	0.11	0	0.871	0.118	0.634	1.096	0.309	0.118	0	0	0	0	Genitourinary
Suppurative and unspecified otitis media	0.574	0.092	0.392	0.753	0.31	0.179	0	0.575	0.102	0.376	0.775	0.306	0.18	0	1	0	0	Sense Organs
Skull and face fracture and other intercranial injury	0.313	0.121	0.071	0.544	0.134	0.063	0.0097	NA	0.166	-0.04	0.611	0.133	0.067	0.0698	0	0.0264	0.1158	Injuries & Poisonings
Burns	0.183	0.111	-0.038	0.398	0.126	0.084	0.0992	NA	0.139	0.006	0.551	0.129	0.067	0.0425	0	0.1623	0.0806	Injuries & Poisonings
Fracture of lower limb	0.102	0.099	-0.107	0.282	0.065	0.042	0.3029	NA	0.132	-0.076	0.443	0.075	0.033	0.1544	0	0.3796	0.216	Injuries & Poisonings
Transitory tachypnea or apnea of newborn	0.344	0.062	0.216	0.46	0.497	0.418	0	0.362	0.072	0.222	0.505	0.505	0.426	0	1	0	0	Pregnancy Complications
Back pain	0.429	0.124	0.182	0.666	0.193	0.095	5e-04	NA	0.182	-0.065	0.647	0.19	0.123	0.0906	0	0.0021	0.1406	Symptoms
Acute appendicitis	0.104	0.091	-0.085	0.274	0.161	0.138	0.2531	NA	0.101	-0.233	0.164	0.143	0.139	0.843	0	0.3287	0.903	Digestive
Other symptoms of respiratory system	0.227	0.103	0.023	0.427	0.199	0.147	0.0275	0.334	0.13	0.074	0.583	0.238	0.165	0.0102	1	0.055	0.0269	Respiratory
Mood disorders	0.38	0.099	0.188	0.575	0.256	0.169	1e-04	0.476	0.133	0.205	0.727	0.272	0.167	3e-04	0	5e-04	0.0013	Psychiatric Disorders
Cardiac and circulatory congenital anomalies	0.175	0.077	0.018	0.321	0.389	0.349	0.023	NA	0.085	0.021	0.354	0.407	0.366	0.0287	0	0.0487	0.0597	Congenital Anomalies
Obesity	1.014	0.096	0.823	1.201	0.357	0.126	0	1.259	0.153	0.951	1.551	0.383	0.108	0	0	0	0	Endocrine/Metabolic
Alcohol-related disorders	0.423	0.104	0.213	0.62	0.269	0.173	0	NA	0.161	-0.043	0.586	0.229	0.169	0.0888	0	0	0.1389	Psychiatric Disorders
Open wound of lip and mouth	0.198	0.114	-0.037	0.412	0.128	0.083	0.0824	NA	0.131	-0.062	0.453	0.121	0.077	0.1176	0	0.1395	0.1711	Injuries & Poisonings
Depression	0.278	0.103	0.077	0.479	0.235	0.172	0.007	0.415	0.137	0.145	0.68	0.264	0.173	0.0025	0	0.0202	0.0079	Psychiatric Disorders
Enthesopathy	0.411	0.152	0.114	0.708	0.162	0.069	0.0069	0.852	0.163	0.627	1.266	0.186	0	0	1	0.02	0	Musculoskeletal
Cardiac congenital anomalies	0.18	0.074	0.036	0.327	0.397	0.356	0.015	NA	0.087	0.021	0.36	0.414	0.372	0.0258	0	0.036	0.0555	Congenital Anomalies
Congenital anomalies of limbs	0.474	0.087	0.303	0.643	0.334	0.226	0	0.539	0.091	0.355	0.711	0.347	0.229	0	1	0	0	Congenital Anomalies
Infection of the eye	0.22	0.101	0.019	0.416	0.233	0.183	0.0294	NA	0.109	-0.042	0.385	0.261	0.223	0.1044	0	0.0573	0.1563	Sense Organs
Syncope and collapse	0.297	0.121	0.055	0.528	0.182	0.114	0.0141	0.479	0.162	0.153	0.789	0.201	0.096	0.0031	0	0.0342	0.0091	Symptoms
Other disorders of soft tissues	0.351	0.145	0.06	0.63	0.147	0.067	0.0155	NA	0.199	-0.189	0.589	0.132	0.083	0.2582	0	0.0367	0.3272	Musculoskeletal
Infections specific to the perinatal period	0.082	0.061	-0.04	0.199	0.527	0.509	0.1789	NA	0.063	-0.07	0.178	0.54	0.527	0.3251	0	0.2497	0.3968	Pregnancy Complications
Conjunctivitis, infectious	0.276	0.105	0.07	0.484	0.24	0.177	0.0086	NA	0.12	-0.044	0.425	0.263	0.22	0.1007	0	0.0237	0.1525	Sense Organs
Fracture of clavicle or scapula	0.134	0.116	-0.101	0.355	0.098	0.068	0.248	NA	0.107	-0.233	0.187	0.088	0.082	0.7864	0	0.3234	0.8459	Injuries & Poisonings
Other headache syndromes	0.274	0.137	0.007	0.542	0.139	0.077	0.0455	NA	0.152	-0.173	0.422	0.137	0.104	0.3302	0	0.084	0.4006	Neurological
Fracture of humerus	0.436	0.122	0.215	0.693	0.117	0.018	4e-04	0.568	0.125	0.372	0.861	0.13	0.005	0	1	0.0017	0	Injuries & Poisonings
Hearing loss	0.36	0.109	0.141	0.567	0.279	0.197	0.001	0.32	0.137	0.045	0.582	0.294	0.224	0.0195	1	0.0038	0.0454	Sense Organs
Bacterial infection NOS	0.144	0.089	-0.032	0.316	0.27	0.238	0.1057	NA	0.094	-0.062	0.307	0.3	0.272	0.1801	0	0.1693	0.2466	Infectious Diseases
Congenital anomalies of face and neck	0.685	0.106	0.477	0.892	0.323	0.167	0	0.69	0.114	0.455	0.902	0.33	0.179	0	1	0	0	Congenital Anomalies
Complications of surgical and medical procedures	0.071	0.104	-0.161	0.245	0.14	0.124	0.4948	NA	0.139	-0.145	0.398	0.182	0.149	0.2837	0	0.5684	0.3543	Symptoms
Essential hypertension	0.559	0.125	0.306	0.796	0.298	0.17	0	NA	NA	NA	NA	NA	NA	NA	0	0	NA	Circulatory System
Diseases of esophagus	0.256	0.122	0.009	0.486	0.217	0.159	0.0359	NA	0.128	0.024	0.528	0.293	0.231	0.0276	0	0.0679	0.0584	Digestive
Derangement of joint, non-traumatic	0.461	0.152	0.155	0.749	0.175	0.07	0.0024	0.675	0.194	0.276	1.037	0.204	0.056	5e-04	1	0.008	0.0021	Musculoskeletal
Urinary incontinence	0.765	0.107	0.556	0.975	0.331	0.156	0	0.854	0.124	0.607	1.093	0.366	0.18	0	0	0	0	Genitourinary
Anxiety disorder	0.401	0.125	0.153	0.644	0.229	0.137	0.0013	NA	0.151	-0.081	0.512	0.213	0.163	0.1261	0	0.0048	0.1803	Psychiatric Disorders
Other arthropathies	0.029	0.097	-0.208	0.174	0.159	0.152	0.765	NA	0.093	-0.218	0.147	0.113	0.113	1	0	0.8295	1	Musculoskeletal
Carbuncle and furuncle	0.418	0.162	0.089	0.725	0.151	0.055	0.0099	NA	0.207	-0.188	0.624	0.17	0.113	0.2126	0	0.0265	0.2805	Dermatologic
Esophagitis, GERD and related diseases	0.246	0.124	-0.004	0.482	0.224	0.168	0.0473	NA	0.131	0.008	0.522	0.297	0.238	0.0393	0	0.0857	0.0768	Digestive
Atopic/contact dermatitis due to other or unspecified	0.501	0.104	0.298	0.704	0.313	0.198	0	0.509	0.115	0.279	0.73	0.349	0.237	0	1	0	0	Dermatologic
Other symptoms	0.147	0.118	-0.094	0.367	0.179	0.146	0.2129	NA	0.119	-0.202	0.264	0.201	0.186	0.5677	0	0.2863	0.6431	Symptoms
Acute pain	0.245	0.145	-0.041	0.529	0.143	0.087	0.0911	NA	0.163	-0.243	0.397	0.137	0.11	0.4616	0	0.1509	0.5396	Neurological
Nonspecific chest pain	0.461	0.168	0.133	0.791	0.15	0.045	0.0061	NA	0.219	0.06	0.919	0.129	0.031	0.0422	0	0.0178	0.0806	Circulatory System
Strabismus and other disorders of binocular eye movements	0.539	0.116	0.305	0.76	0.29	0.167	0	0.505	0.13	0.245	0.755	0.3	0.19	1e-04	1	0	5e-04	Sense Organs
Attention deficit hyperactivity disorder	0.604	0.089	0.431	0.78	0.381	0.243	0	0.625	0.1	0.429	0.819	0.381	0.244	0	1	0	0	Psychiatric Disorders
Benign neoplasm of skin	0.251	0.146	-0.039	0.531	0.19	0.133	0.0856	NA	0.183	-0.041	0.678	0.209	0.137	0.0722	0	0.1437	0.1185	Neoplasms
Fracture of tibia and fibula	0	0.032	-0.07	0.056	0.071	0.071	1	NA	0.076	-0.177	0.12	0.074	0.074	1	0	1	1	Injuries & Poisonings
Disorders of refraction and accommodation, blindness and low vision	0.436	0.109	0.211	0.639	0.312	0.212	1e-04	0.409	0.12	0.169	0.64	0.33	0.241	7e-04	0	5e-04	0.0027	Sense Organs
Synovitis and tenosynovitis	0	0.053	-0.122	0.084	0.12	0.12	1	NA	0.093	-0.214	0.15	0.132	0.132	1	0	1	1	Musculoskeletal
Arthropathy NOS	0.097	0.13	-0.186	0.326	0.165	0.143	0.4556	NA	0.113	-0.271	0.173	0.079	0.079	1	0	0.5297	1	Musculoskeletal
Epilepsy	0.605	0.136	0.331	0.865	0.256	0.118	0	0.564	0.173	0.214	0.891	0.261	0.138	0.0011	1	0	0.0039	Neurological
Lack of normal physiological development, unspecified	0.501	0.076	0.351	0.651	0.46	0.345	0	0.543	0.093	0.361	0.726	0.465	0.347	0	0	0	0	Endocrine/Metabolic
Other derangement of joint	0.374	0.169	0.042	0.703	0.159	0.074	0.0269	0.512	0.219	0.066	0.925	0.193	0.082	0.0194	1	0.0544	0.0454	Musculoskeletal
Symptoms involving nervous and musculoskeletal systems	0.189	0.159	-0.134	0.489	0.155	0.112	0.2346	NA	0.162	-0.425	0.21	0.149	0.149	1	0	0.308	1	Symptoms
Personality disorders	0.498	0.119	0.263	0.729	0.293	0.179	0	NA	0.178	0.263	0.961	0.31	0.172	4e-04	0	0	0.0017	Psychiatric Disorders
Strabismus (not specified as paralytic)	0.508	0.115	0.276	0.726	0.305	0.189	0	0.453	0.138	0.178	0.719	0.308	0.209	0.001	1	0	0.0036	Sense Organs
Viral pneumonia	0.118	0.07	-0.019	0.254	0.458	0.431	0.0919	NA	0.079	-0.033	0.277	0.469	0.441	0.1025	0	0.1516	0.1544	Respiratory
Bacterial pneumonia	0.274	0.128	0.016	0.518	0.232	0.169	0.0323	0.368	0.141	0.08	0.631	0.272	0.191	0.0091	1	0.062	0.0245	Respiratory
Cough	0.354	0.111	0.133	0.567	0.269	0.188	0.0014	0.38	0.136	0.109	0.642	0.293	0.21	0.0052	0	0.005	0.0148	Respiratory
Hypovolemia	0.229	0.103	0.018	0.422	0.286	0.234	0.0262	0.272	0.117	0.041	0.5	0.304	0.245	0.0201	1	0.0532	0.0459	Endocrine/Metabolic
Other peripheral nerve disorders	0.437	0.178	0.073	0.77	0.221	0.121	0.0141	NA	0.316	-0.198	1.042	0.257	0.15	0.1218	0	0.0342	0.1752	Neurological
Functional digestive disorders	0.02	0.108	-0.251	0.17	0.135	0.131	0.8531	NA	0.25	-0.098	0.881	0.189	0.097	0.0922	0	0.9173	0.1422	Digestive
Acquired foot deformities	0.554	0.14	0.266	0.816	0.282	0.155	1e-04	0.637	0.204	0.212	1.013	0.305	0.165	0.0018	1	5e-04	0.006	Musculoskeletal
Autism	0.371	0.086	0.199	0.536	0.374	0.29	0	0.415	0.1	0.223	0.614	0.378	0.287	0	1	0	0	Psychiatric Disorders
Congenital anomalies of great vessels	0.123	0.075	-0.026	0.268	0.423	0.395	0.101	NA	0.081	-0.019	0.3	0.442	0.411	0.0839	0	0.1638	0.1342	Congenital Anomalies
Sleep disorders	0.623	0.141	0.335	0.887	0.289	0.147	0	0.648	0.19	0.257	1.001	0.314	0.172	6e-04	1	0	0.0023	Neurological
Osteoarthritis, localized	0.191	0.125	-0.062	0.427	0.252	0.208	0.1265	NA	NA	NA	NA	NA	NA	NA	0	0.1928	NA	Musculoskeletal
Develomental delays and disorders	0.873	0.114	0.644	1.091	0.376	0.177	0	0.952	0.132	0.69	1.206	0.387	0.179	0	1	0	0	Psychiatric Disorders
Open wound of foot except toe(s) alone	0	0.048	-0.107	0.082	0.077	0.077	1	NA	0.091	-0.224	0.131	0.042	0.042	1	0	1	1	Injuries & Poisonings
Other diseases of blood and blood-forming organs	0.151	0.152	-0.175	0.422	0.129	0.095	0.3205	NA	0.186	-0.211	0.519	0.14	0.098	0.307	0	0.3965	0.3815	Hematopoietic
Allergic rhinitis	0.595	0.123	0.347	0.831	0.316	0.18	0	0.633	0.147	0.345	0.92	0.343	0.204	0	1	0	0	Respiratory
Cholelithiasis	0.68	0.171	0.327	0.997	0.285	0.13	1e-04	1.381	0.221	1.069	1.935	0.302	0	0	0	5e-04	0	Digestive
Cardiac shunt/ heart septal defect	0.238	0.103	0.03	0.434	0.355	0.301	0.0209	0.268	0.116	0.034	0.491	0.364	0.305	0.0209	1	0.0458	0.0473	Congenital Anomalies
Shortness of breath	0.209	0.186	-0.179	0.552	0.133	0.085	0.2612	NA	0.269	-0.063	0.992	0.165	0.06	0.0732	0	0.3372	0.1194	Respiratory
Nausea and vomiting	0.311	0.144	0.019	0.585	0.218	0.147	0.0308	NA	0.158	0.002	0.62	0.236	0.167	0.0448	0	0.0594	0.0817	Symptoms
Vertiginous syndromes and other disorders of vestibular system	0.068	0.157	-0.306	0.309	0.105	0.09	0.6649	NA	0.263	-0.28	0.751	0.134	0.071	0.2768	0	0.7312	0.3474	Sense Organs
Pain in joint	0.482	0.159	0.245	0.867	0.115	0.006	0.0024	0.577	0.179	0.274	0.977	0.126	0	0.0013	1	0.008	0.0044	Musculoskeletal
Disorders of tooth development	0.527	0.117	0.286	0.746	0.314	0.194	0	0.63	0.141	0.349	0.9	0.318	0.18	0	1	0	0	Digestive
Anal and rectal conditions	0.681	0.153	0.443	1.042	0.165	0.009	0	NA	0.259	0.006	1.02	0.181	0.066	0.0435	0	0	0.0807	Digestive
Symptoms affecting skin	0.18	0.155	-0.148	0.461	0.158	0.117	0.2455	NA	0.161	-0.203	0.427	0.178	0.147	0.3678	0	0.3212	0.4421	Dermatologic
Symptoms involving digestive system	0.261	0.125	0.009	0.499	0.253	0.194	0.0368	0.316	0.13	0.054	0.565	0.305	0.236	0.0151	0	0.069	0.0375	Digestive
Migraine	0.581	0.179	0.215	0.918	0.199	0.066	0.0012	NA	0.235	-0.005	0.916	0.2	0.096	0.0428	0	0.0045	0.0806	Neurological
Varicose veins	0.541	0.162	0.208	0.843	0.292	0.168	8e-04	NA	NA	NA	NA	NA	NA	NA	0	0.0032	NA	Circulatory System
Lymphadenitis	0.178	0.163	-0.159	0.479	0.118	0.077	0.2748	NA	0.161	-0.284	0.346	0.115	0.096	0.5847	0	0.3489	0.6565	Hematopoietic
Abnormal heart sounds	0.004	0.067	-0.173	0.091	0.284	0.283	0.9524	NA	0.064	-0.166	0.084	0.285	0.285	1	0	1	1	Circulatory System
Pyelonephritis	0.962	0.143	0.687	1.247	0.25	0.031	0	1.088	0.156	0.804	1.417	0.262	0.024	0	1	0	0	Genitourinary
Osteoarthrosis, localized, primary	0.227	0.143	-0.063	0.496	0.259	0.207	0.1124	NA	NA	NA	NA	NA	NA	NA	0	0.1785	NA	Musculoskeletal
Septal Deviations/Turbinate Hypertrophy	0.653	0.177	0.328	1.022	0.18	0.031	2e-04	0.778	0.226	0.441	1.327	0.183	0.013	6e-04	0	9e-04	0.0023	Respiratory
Urticaria	0.269	0.172	-0.084	0.59	0.149	0.087	0.1178	NA	0.201	-0.198	0.591	0.148	0.098	0.2525	0	0.1833	0.3231	Dermatologic
Diseases of the jaws	0.597	0.143	0.305	0.864	0.285	0.149	0	0.62	0.164	0.282	0.923	0.3	0.164	2e-04	0	0	9e-04	Digestive
Ganglion and cyst of synovium, tendon, and bursa	0.24	0.194	-0.175	0.584	0.127	0.072	0.216	NA	0.236	-0.327	0.598	0.128	0.088	0.4356	0	0.2886	0.5115	Musculoskeletal
Open wound of toe(s)	0.328	0.178	-0.014	0.684	0.125	0.051	0.0654	NA	0.211	0.034	0.861	0.157	0.058	0.0307	0	0.1132	0.0629	Injuries & Poisonings
Toxic effect of venom	0.544	0.178	0.19	0.89	0.176	0.052	0.0022	NA	0.238	-0.131	0.802	0.179	0.098	0.121	0	0.0076	0.175	Injuries & Poisonings
Other disorders of eye	0.09	0.104	-0.133	0.275	0.258	0.237	0.3868	NA	0.125	-0.125	0.365	0.298	0.268	0.2661	0	0.4622	0.3356	Sense Organs
Other congenital anomalies of lower limb, including pelvic girdle	0.194	0.084	0.032	0.36	0.37	0.326	0.0209	0.239	0.096	0.053	0.43	0.384	0.332	0.0128	1	0.0458	0.0328	Congenital Anomalies
Symptoms and disorders of the joints	0.257	0.102	0.052	0.452	0.328	0.27	0.0117	0.33	0.111	0.107	0.542	0.365	0.293	0.0029	1	0.0299	0.0087	Musculoskeletal
GERD	0.115	0.119	-0.133	0.333	0.234	0.208	0.3339	NA	0.135	-0.097	0.434	0.285	0.247	0.1949	0	0.4118	0.2612	Digestive
Other tests	0.294	0.189	-0.094	0.646	0.166	0.099	0.1198	0.716	0.246	0.269	1.232	0.191	0.034	0.0036	1	0.185	0.0105	Symptoms
Viral Enteritis	0.272	0.095	0.086	0.459	0.378	0.316	0.0042	0.335	0.109	0.118	0.544	0.394	0.321	0.0021	1	0.0132	0.0067	Infectious Diseases
Varicose veins of lower extremity	0.606	0.172	0.248	0.922	0.304	0.166	4e-04	NA	NA	NA	NA	NA	NA	NA	0	0.0017	NA	Circulatory System
Respiratory failure	0.286	0.098	0.086	0.47	0.348	0.283	0.0035	0.267	0.113	0.041	0.482	0.378	0.319	0.0181	0	0.0114	0.0429	Respiratory
Congenital deformities of feet	0.697	0.135	0.415	0.942	0.313	0.154	0	0.761	0.158	0.433	1.055	0.319	0.153	0	1	0	0	Congenital Anomalies
Superficial cellulitis and abscess	0	0.117	-0.301	0.156	0.132	0.132	1	NA	0.16	-0.404	0.225	0.15	0.15	1	0	1	1	Dermatologic
Hematuria	0.739	0.148	0.52	1.101	0.168	0	0	NA	0.291	-0.276	0.866	0.226	0.149	0.2225	0	0	0.2906	Genitourinary
Streptococcus infection	0.188	0.124	-0.063	0.422	0.246	0.203	0.1295	NA	0.131	-0.09	0.422	0.248	0.209	0.1816	0	0.196	0.2467	Infectious Diseases
Disorders of muscle, ligament, and fascia	0.336	0.181	-0.027	0.684	0.206	0.13	0.0634	0.601	0.261	0.057	1.08	0.253	0.121	0.0213	1	0.1107	0.0478	Musculoskeletal
Umbilical hernia	0.358	0.13	0.088	0.596	0.284	0.202	0.0059	0.45	0.141	0.17	0.721	0.328	0.229	0.0014	1	0.0174	0.0047	Digestive
Chronic pain	0.339	0.206	-0.094	0.715	0.203	0.125	0.0998	0.985	0.137	0.735	1.271	0.216	0	0	0	0.1625	0	Neurological
Congenital hip dysplasia and deformity	0.157	0.081	-0.007	0.31	0.384	0.348	0.0526	NA	0.092	0.024	0.386	0.399	0.353	0.0244	0	0.0936	0.0529	Congenital Anomalies
Benign neoplasm of colon	0.271	0.181	-0.103	0.608	0.24	0.178	0.1343	NA	NA	NA	NA	NA	NA	NA	0	0.2025	NA	Neoplasms
Malaise and fatigue	0.236	0.197	-0.177	0.597	0.125	0.071	0.2309	NA	0.23	-0.365	0.538	0.158	0.122	0.4785	0	0.3042	0.5543	Symptoms
Urinary calculus	0.566	0.232	0.079	0.989	0.23	0.101	0.0147	NA	0.337	-0.254	1.067	0.224	0.122	0.1676	0	0.0355	0.2307	Genitourinary
Other endocrine disorders	0.634	0.113	0.411	0.855	0.39	0.245	0	0.695	0.126	0.433	0.928	0.402	0.25	0	1	0	0	Endocrine/Metabolic
Chronic airway obstruction	0.563	0.154	0.25	0.853	0.307	0.179	3e-04	NA	0.206	0.003	0.81	0.339	0.246	0.0382	0	0.0013	0.0752	Respiratory
Sleep apnea	0.596	0.179	0.223	0.926	0.277	0.141	9e-04	NA	0.264	-0.018	1.015	0.289	0.172	0.0423	0	0.0035	0.0806	Neurological
Cerebrovascular disease	0.361	0.243	-0.148	0.804	0.174	0.092	0.1374	NA	NA	NA	NA	NA	NA	NA	0	0.2064	NA	Circulatory System
Hyperlipidemia	0.224	0.119	-0.01	0.458	0.318	0.267	0.0598	NA	NA	NA	NA	NA	NA	NA	0	0.1054	NA	Endocrine/Metabolic
Schizophrenia and other psychotic disorders	0.437	0.15	0.133	0.722	0.291	0.192	0.0036	0.684	0.278	0.087	1.176	0.284	0.135	0.0139	1	0.0116	0.0349	Psychiatric Disorders
Inflammation of the eye	0.831	0.097	0.66	1.041	0.189	0	0	0.969	0.16	0.724	1.35	0.212	0	0	1	0	0	Sense Organs
Effects of other external causes	0.501	0.182	0.129	0.842	0.254	0.139	0.0059	NA	0.221	-0.008	0.857	0.276	0.179	0.045	0	0.0174	0.0817	Symptoms
Major depressive disorder	0.252	0.207	-0.189	0.624	0.173	0.116	0.2235	NA	0.295	0.101	1.256	0.207	0.061	0.0242	0	0.2965	0.0529	Psychiatric Disorders
Other acquired musculoskeletal deformity	0.326	0.149	0.025	0.61	0.268	0.194	0.0287	NA	0.171	0.03	0.699	0.309	0.224	0.024	0	0.0567	0.0529	Musculoskeletal
Dizziness and giddiness (Light-headedness and vertigo)	0	0.132	-0.341	0.176	0.058	0.058	1	0.535	0.216	0.159	1.004	0.117	0	0.0133	0	1	0.0337	Sense Organs
Other disorders of bone and cartilage	0.153	0.143	-0.148	0.414	0.227	0.192	0.2847	NA	0.299	-0.357	0.815	0.222	0.157	0.3255	0	0.3603	0.3968	Musculoskeletal
Urinary tract infection	0.792	0.178	0.445	1.143	0.222	0.042	0	0.817	0.212	0.396	1.227	0.228	0.049	1e-04	0	0	5e-04	Genitourinary
Other diseases of the teeth and supporting structures	0	0.126	-0.325	0.171	0.089	0.089	1	NA	0.136	-0.347	0.185	0.08	0.08	1	0	1	1	Digestive
Delayed milestones	0.894	0.127	0.634	1.133	0.409	0.205	0	0.979	0.144	0.684	1.247	0.413	0.199	0	0	0	0	Endocrine/Metabolic
Curvature of spine	0.259	0.104	0.047	0.456	0.333	0.274	0.0128	NA	0.142	-0.021	0.537	0.291	0.233	0.062	0	0.0323	0.1058	Musculoskeletal
Type 2 diabetes	0.687	0.186	0.293	1.021	0.33	0.174	2e-04	NA	NA	NA	NA	NA	NA	NA	0	9e-04	NA	Endocrine/Metabolic
Hypermetropia	0.447	0.117	0.217	0.676	0.353	0.251	1e-04	0.499	0.133	0.232	0.753	0.366	0.257	2e-04	1	5e-04	9e-04	Sense Organs
Abnormal involuntary movements	0.364	0.152	0.059	0.654	0.284	0.201	0.0166	NA	0.172	0.009	0.683	0.3	0.222	0.0374	0	0.0386	0.0742	Neurological
Hemorrhage or hematoma complicating a procedure	0.264	0.214	-0.19	0.65	0.149	0.089	0.2173	NA	0.289	-0.077	1.055	0.191	0.076	0.0698	0	0.2892	0.1158	Injuries & Poisonings
Poisoning by analgesics, antipyretics, and antirheumatics	0.259	0.114	0.033	0.482	0.32	0.261	0.0231	NA	0.124	0	0.487	0.355	0.301	0.0464	0	0.0487	0.0831	Injuries & Poisonings
Gastritis and duodenitis	0.176	0.206	-0.267	0.54	0.112	0.072	0.3929	NA	NA	NA	NA	NA	NA	NA	0	0.4681	NA	Digestive
Allergies, other	0.202	0.148	-0.097	0.485	0.231	0.185	0.1723	NA	0.199	-0.166	0.613	0.269	0.214	0.2054	0	0.2436	0.2739	Injuries & Poisonings
Viral warts & HPV	0.525	0.23	0.054	0.953	0.185	0.066	0.0225	0.722	0.286	0.178	1.298	0.216	0.058	0.0116	1	0.0485	0.0303	Infectious Diseases
Disorders of external ear	0.175	0.172	-0.185	0.489	0.174	0.134	0.3089	NA	0.16	-0.322	0.305	0.182	0.169	0.7123	0	0.3834	0.776	Sense Organs
Open wound of nose and sinus	0.372	0.189	0.024	0.766	0.114	0.029	0.049	NA	0.203	0.09	0.884	0.087	0.002	0.0547	0	0.0884	0.094	Injuries & Poisonings
Neurological disorders	0.266	0.134	-0.005	0.522	0.285	0.224	0.0471	NA	0.159	0	0.623	0.302	0.233	0.0455	0	0.0857	0.082	Psychiatric Disorders
Broken tooth	0	0.131	-0.337	0.177	0.089	0.089	1	NA	0.125	-0.318	0.171	0.041	0.041	1	0	1	1	Injuries & Poisonings
Hypercholesterolemia	0.245	0.125	-0.002	0.488	0.32	0.264	0.05	NA	NA	NA	NA	NA	NA	NA	0	0.0898	NA	Endocrine/Metabolic
Lipoma	0.329	0.208	-0.044	0.771	0.106	0.031	0.1137	NA	NA	NA	NA	NA	NA	NA	0	0.1799	NA	Neoplasms
Other disorders of pancreatic internal secretion	0.109	0.09	-0.077	0.275	0.374	0.35	0.2259	NA	0.078	-0.142	0.164	0.389	0.38	0.6261	0	0.2986	0.6969	Endocrine/Metabolic
Hypoglycemia	0.116	0.089	-0.065	0.283	0.376	0.35	0.1924	NA	0.082	-0.144	0.179	0.39	0.38	0.5832	0	0.2618	0.6565	Endocrine/Metabolic
Hemorrhage of rectum and anus	0.72	0.149	0.492	1.074	0.164	0	0	0.776	0.191	0.432	1.18	0.17	0	0	0	0	0	Digestive
Other hypertrophic and atrophic conditions of skin	0.564	0.221	0.128	0.995	0.19	0.061	0.0107	NA	0.286	-0.084	1.035	0.208	0.094	0.0701	0	0.0281	0.1158	Dermatologic
Hereditary disturbances in tooth structure	0.609	0.15	0.31	0.899	0.338	0.199	0	0.675	0.165	0.342	0.988	0.341	0.194	0	1	0	0	Digestive
Irritable Bowel Syndrome	0.711	0.189	0.455	1.196	0.162	0	2e-04	0.841	0.172	0.534	1.208	0.184	0	0	0	9e-04	0	Digestive
Noninfectious gastroenteritis	0.274	0.165	-0.066	0.58	0.241	0.179	0.0968	NA	0.184	-0.079	0.641	0.297	0.23	0.0963	0	0.159	0.1467	Digestive
Dentofacial anomalies, including malocclusion	0.636	0.184	0.254	0.975	0.298	0.153	5e-04	0.681	0.22	0.218	1.079	0.302	0.153	0.002	1	0.0021	0.0066	Digestive
Kyphoscoliosis and scoliosis	0.255	0.109	0.039	0.466	0.34	0.282	0.0193	NA	0.152	-0.008	0.587	0.296	0.232	0.0515	0	0.0433	0.0907	Musculoskeletal
Epistaxis or throat hemorrhage	0.386	0.209	-0.034	0.784	0.162	0.074	0.0648	NA	0.251	-0.1	0.885	0.174	0.08	0.0874	0	0.1127	0.1383	Respiratory
Visual disturbances	0.89	0.123	0.686	1.168	0.203	0	0	1.089	0.176	0.841	1.532	0.238	0	0	1	0	0	Sense Organs
Other retinal disorders	0.116	0.085	-0.061	0.273	0.389	0.363	0.1723	NA	0.071	-0.148	0.131	0.445	0.44	0.7248	0	0.2436	0.7862	Sense Organs
Diseases of the larynx and vocal cords	0.725	0.227	0.265	1.155	0.233	0.068	0.0014	NA	0.287	0.002	1.125	0.281	0.147	0.0321	0	0.005	0.0647	Respiratory
Mental retardation	0.735	0.154	0.413	1.016	0.359	0.192	0	0.794	0.168	0.444	1.102	0.373	0.199	0	1	0	0	Psychiatric Disorders
Spondylosis and allied disorders	0.283	0.248	-0.243	0.729	0.164	0.1	0.2538	NA	NA	NA	NA	NA	NA	NA	0	0.3287	NA	Musculoskeletal
Substance addiction and disorders	0.634	0.17	0.282	0.948	0.291	0.147	2e-04	0.724	0.242	0.213	1.163	0.306	0.147	0.0028	1	9e-04	0.0085	Psychiatric Disorders
Bursitis	0	0.137	-0.345	0.19	0.051	0.051	1	NA	NA	NA	NA	NA	NA	NA	0	1	NA	Musculoskeletal
Anomalies of tooth position/malocclusion	0.61	0.183	0.227	0.945	0.304	0.165	9e-04	0.637	0.213	0.186	1.02	0.305	0.165	0.0028	1	0.0035	0.0085	Digestive
Agorophobia, social phobia, and panic disorder	0.545	0.216	0.087	0.932	0.242	0.117	0.0116	NA	0.256	0.03	1.032	0.267	0.145	0.029	0	0.0299	0.0599	Psychiatric Disorders
Poisoning by psychotropic agents	0.256	0.166	-0.084	0.568	0.265	0.207	0.123	NA	0.18	-0.213	0.494	0.292	0.255	0.3393	0	0.1884	0.4097	Injuries & Poisonings
Anomalies of jaw size/symmetry	0.588	0.16	0.264	0.891	0.329	0.195	2e-04	0.606	0.182	0.232	0.944	0.327	0.195	9e-04	1	9e-04	0.0033	Digestive
Other anemias	0.115	0.167	-0.26	0.395	0.22	0.193	0.4911	NA	0.143	-0.357	0.202	0.293	0.292	0.9665	0	0.5659	1	Hematopoietic
Other mental disorder	0.152	0.198	-0.292	0.486	0.15	0.116	0.4427	NA	0.265	-0.38	0.659	0.16	0.113	0.4172	0	0.5194	0.4922	Psychiatric Disorders
Hematological disorders of newborn	0	0.001	-0.001	0.001	0.42	0.42	1	NA	0	0	0	0.426	0.426	NA	0	1	NA	Pregnancy Complications
Septicemia	0.713	0.194	0.361	1.121	0.196	0.033	2e-04	NA	0.285	0.041	1.159	0.251	0.109	0.0232	0	9e-04	0.0516	Infectious Diseases
Digestive congenital anomalies	0.167	0.128	-0.093	0.408	0.331	0.293	0.192	NA	0.127	-0.065	0.433	0.346	0.304	0.1286	0	0.2618	0.1819	Congenital Anomalies
Hemorrhoids	0.181	0.197	-0.245	0.529	0.221	0.18	0.3582	NA	NA	NA	NA	NA	NA	NA	0	0.4334	NA	Circulatory System
Osteoarthrosis NOS	0.105	0.216	-0.403	0.446	0.132	0.108	0.6269	NA	NA	NA	NA	NA	NA	NA	0	0.6954	NA	Musculoskeletal
Diseases of nail, NOS	0.456	0.217	0.009	0.858	0.255	0.151	0.0356	NA	0.233	-0.036	0.877	0.272	0.173	0.0519	0	0.0677	0.0907	Dermatologic
Postoperative infection	0.424	0.233	-0.039	0.875	0.159	0.062	0.0688	NA	NA	NA	NA	NA	NA	NA	0	0.1182	NA	Infectious Diseases
Cellulitis and abscess of fingers/toes	0	0.136	-0.343	0.192	0.137	0.137	1	NA	0.214	-0.497	0.343	0.175	0.167	0.8627	0	1	0.9202	Dermatologic
Reflux esophagitis	0.449	0.225	-0.012	0.869	0.248	0.145	0.046	NA	NA	NA	NA	NA	NA	NA	0	0.0846	NA	Digestive
Tension headache	0.084	0.181	-0.34	0.37	0.141	0.122	0.6426	NA	0.244	-0.45	0.505	0.143	0.117	0.6171	0	0.7107	0.6899	Psychiatric Disorders
Sciatica	0.655	0.254	0.133	1.127	0.228	0.078	0.0099	NA	NA	NA	NA	NA	NA	NA	0	0.0265	NA	Symptoms
Disturbances in tooth eruption	0.474	0.17	0.122	0.789	0.298	0.19	0.0053	0.597	0.214	0.15	0.991	0.304	0.173	0.0053	1	0.0161	0.0149	Digestive
Other abnormality of urination	0.381	0.243	-0.125	0.826	0.193	0.106	0.1169	NA	NA	NA	NA	NA	NA	NA	0	0.1827	NA	Genitourinary
Osteochondropathies	0.744	0.196	0.399	1.166	0.199	0.029	1e-04	0.749	0.252	0.242	1.229	0.223	0.059	0.003	1	5e-04	0.0089	Musculoskeletal
Pilonidal cyst	0.344	0.193	-0.05	0.707	0.262	0.184	0.0747	NA	0.243	-0.323	0.631	0.263	0.216	0.3763	0	0.127	0.4502	Dermatologic
Degeneration of intervertebral disc	0.193	0.238	-0.329	0.602	0.192	0.148	0.4174	NA	NA	NA	NA	NA	NA	NA	0	0.4927	NA	Musculoskeletal
Injuries to the nervous system	0.231	0.206	-0.186	0.621	0.106	0.053	0.2621	NA	NA	NA	NA	NA	NA	NA	0	0.3372	NA	Injuries & Poisonings
Unspecified monoarthritis	0.386	0.245	-0.144	0.817	0.212	0.124	0.1151	NA	NA	NA	NA	NA	NA	NA	0	0.1813	NA	Musculoskeletal
Diverticulosis	0.341	0.221	-0.112	0.753	0.272	0.194	0.1228	NA	NA	NA	NA	NA	NA	NA	0	0.1884	NA	Digestive
Symptoms involving head and neck	0.883	0.206	0.498	1.304	0.242	0.041	0	1.077	0.237	0.634	1.562	0.276	0.04	0	0	0	0	Psychiatric Disorders
Diaphragmatic hernia	0	0.141	-0.357	0.195	0.188	0.188	1	NA	NA	NA	NA	NA	NA	NA	0	1	NA	Digestive
Other and unspecified disorders of the nervous system	0.43	0.224	-0.055	0.825	0.218	0.12	0.0549	NA	0.269	-0.234	0.819	0.222	0.149	0.2144	0	0.0972	0.2815	Neurological
Purpura and other hemorrhagic conditions	0.907	0.195	0.523	1.286	0.247	0.04	0	NA	0.232	0.457	1.367	0.254	0.051	1e-04	0	0	5e-04	Endocrine/Metabolic
Sensorineural hearing loss	0.318	0.156	-0.005	0.608	0.306	0.234	0.0415	NA	0.164	-0.081	0.562	0.341	0.285	0.1157	0	0.0774	0.1693	Sense Organs
Phlebitis and thrombophlebitis	0.687	0.259	0.157	1.172	0.221	0.065	0.008	NA	NA	NA	NA	NA	NA	NA	0	0.0224	NA	Circulatory System
Hemangioma and lymphangioma, any site	0.357	0.21	-0.083	0.74	0.237	0.156	0.0891	NA	0.229	-0.061	0.835	0.248	0.158	0.0748	0	0.1489	0.1212	Neoplasms
Tobacco use disorder	0.529	0.253	0.009	1	0.201	0.08	0.0365	NA	NA	NA	NA	NA	NA	NA	0	0.0687	NA	Psychiatric Disorders
Open wound of ear	0.473	0.207	0.155	0.969	0.108	0	0.0223	NA	0.217	0.025	0.874	0.088	0	0.0639	0	0.0484	0.1083	Injuries & Poisonings
Obsessive-compulsive disorders	0.452	0.199	0.032	0.812	0.288	0.185	0.0231	NA	0.202	0.025	0.818	0.282	0.185	0.0287	0	0.0487	0.0597	Psychiatric Disorders
Ingrowing nail	0.569	0.237	0.064	0.994	0.264	0.134	0.0164	NA	0.275	-0.041	1.036	0.275	0.154	0.0443	0	0.0384	0.0816	Dermatologic
Otitis externa	0.254	0.202	-0.173	0.618	0.202	0.144	0.2086	NA	0.203	-0.261	0.533	0.21	0.172	0.3886	0	0.2815	0.4627	Sense Organs
Hallux valgus (Bunion)	0.838	0.261	0.284	1.305	0.309	0.118	0.0013	NA	NA	NA	NA	NA	NA	NA	0	0.0048	NA	Musculoskeletal
Hypertrophy of breast (Gynecomastia)	0.631	0.255	0.091	1.093	0.268	0.124	0.0133	NA	0.297	-0.401	0.763	0.258	0.202	0.3906	0	0.0331	0.4629	Genitourinary
Infantile cerebral palsy	0.263	0.185	-0.121	0.605	0.268	0.208	0.1551	NA	0.191	-0.135	0.612	0.275	0.217	0.1606	0	0.2285	0.2222	Neurological
Diseases of the oral soft tissues, excluding lesions specific for gingiva and tongue	0.107	0.214	-0.396	0.443	0.139	0.115	0.6171	NA	0.169	-0.419	0.245	0.149	0.149	1	0	0.6884	1	Digestive
Other upper respiratory disease	0.125	0.138	-0.165	0.378	0.263	0.234	0.365	NA	0.162	-0.187	0.449	0.287	0.251	0.3143	0	0.4403	0.3868	Respiratory
Respiratory abnormalities	0.824	0.195	0.537	1.3	0.191	0.003	0	0.734	0.267	0.232	1.279	0.21	0.049	0.006	0	0	0.0167	Respiratory
Crushing or internal injury to organs	0.338	0.229	-0.101	0.798	0.124	0.047	0.1399	NA	NA	NA	NA	NA	NA	NA	0	0.2093	NA	Injuries & Poisonings
Other disorders of tympanic membrane	0.626	0.263	0.074	1.104	0.232	0.09	0.0173	0.672	0.283	0.078	1.185	0.236	0.089	0.0176	1	0.0397	0.0421	Sense Organs
Fracture of vertebral column without mention of spinal cord injury	0	0.131	-0.329	0.184	0.046	0.046	1	NA	NA	NA	NA	NA	NA	NA	0	1	NA	Injuries & Poisonings
Rash and other nonspecific skin eruption	0.058	0.147	-0.289	0.285	0.201	0.188	0.6932	NA	0.158	-0.326	0.294	0.211	0.198	0.7088	0	0.7602	0.7754	Dermatologic
Schizophrenia	0.398	0.182	0.021	0.733	0.305	0.214	0.0288	NA	NA	NA	NA	NA	NA	NA	0	0.0567	NA	Psychiatric Disorders
Angina pectoris	0.358	0.257	-0.203	0.805	0.244	0.162	0.1636	NA	NA	NA	NA	NA	NA	NA	0	0.2356	NA	Circulatory System
Palpitations	0	0.099	-0.239	0.15	0.158	0.158	1	NA	0.257	-0.521	0.487	0.182	0.158	0.6772	0	1	0.744	Circulatory System
Inflammation of eyelids	0.696	0.212	0.347	1.176	0.177	0.018	0.001	0.649	0.27	0.152	1.209	0.191	0.049	0.0162	1	0.0038	0.0397	Sense Organs
Other disorders of liver	0	0.088	-0.222	0.122	0.261	0.261	1	NA	0.118	-0.226	0.237	0.328	0.317	0.6718	0	1	0.7413	Digestive
Phlebitis and thrombophlebitis of lower extremities	0.608	0.278	0.033	1.124	0.225	0.087	0.0287	NA	NA	NA	NA	NA	NA	NA	0	0.0567	NA	Circulatory System
Perforation of tympanic membrane	0.645	0.253	0.1	1.092	0.239	0.092	0.0108	0.682	0.285	0.08	1.199	0.241	0.092	0.0167	1	0.0282	0.0403	Sense Organs
Toxic effect of other substances, chiefly nonmedicinal as to source	0.321	0.125	0.067	0.556	0.343	0.27	0.0102	NA	0.138	-0.012	0.53	0.356	0.296	0.0471	0	0.0272	0.0837	Injuries & Poisonings
Type 1 diabetes	0.635	0.171	0.281	0.95	0.35	0.205	2e-04	NA	NA	NA	NA	NA	NA	NA	0	9e-04	NA	Endocrine/Metabolic
Calculus of kidney	0.367	0.281	-0.236	0.867	0.228	0.145	0.1915	NA	NA	NA	NA	NA	NA	NA	0	0.2618	NA	Genitourinary
Paroxysmal tachycardia, unspecified	0.015	0.111	-0.268	0.168	0.235	0.231	0.8925	NA	NA	NA	NA	NA	NA	NA	0	0.957	NA	Circulatory System
Occlusion of cerebral arteries	0.277	0.272	-0.324	0.744	0.165	0.102	0.3085	NA	NA	NA	NA	NA	NA	NA	0	0.3834	NA	Circulatory System
Diseases of hard tissues of teeth	0.444	0.173	0.081	0.758	0.321	0.22	0.0103	NA	0.188	0.015	0.75	0.35	0.262	0.0325	0	0.0272	0.065	Digestive
Antisocial/borderline personality disorder	1.049	0.23	0.563	1.464	0.311	0.071	0	NA	NA	NA	NA	NA	NA	NA	0	0	NA	Psychiatric Disorders
Cataract	0.333	0.197	-0.077	0.696	0.306	0.23	0.091	NA	NA	NA	NA	NA	NA	NA	0	0.1509	NA	Sense Organs
Delirium dementia and amnestic and other cognitive disorders	0.745	0.247	0.214	1.184	0.284	0.114	0.0026	NA	NA	NA	NA	NA	NA	NA	0	0.0085	NA	Psychiatric Disorders
Fracture of unspecified part of femur	0.23	0.222	-0.236	0.632	0.11	0.058	0.3002	NA	0.254	-0.016	0.978	0.095	0	0.089	0	0.3775	0.1389	Injuries & Poisonings
Ulcerative colitis	0.282	0.228	-0.195	0.699	0.237	0.173	0.2161	NA	NA	NA	NA	NA	NA	NA	0	0.2886	NA	Digestive
Atrial fibrillation and flutter	0.442	0.243	-0.079	0.873	0.293	0.192	0.0689	NA	NA	NA	NA	NA	NA	NA	0	0.1182	NA	Circulatory System
Lipoma of skin and subcutaneous tissue	0.543	0.218	0.217	1.072	0.124	0	0.0127	NA	NA	NA	NA	NA	NA	NA	0	0.0323	NA	Dermatologic
Calculus of ureter	0.082	0.211	-0.426	0.402	0.209	0.191	0.6976	NA	NA	NA	NA	NA	NA	NA	0	0.7628	NA	Genitourinary
Unspecified diffuse connective tissue disease	0.156	0.187	-0.247	0.485	0.216	0.181	0.4042	NA	NA	NA	NA	NA	NA	NA	0	0.4801	NA	Dermatologic
Sepsis	0.442	0.256	-0.101	0.901	0.187	0.087	0.0842	NA	NA	NA	NA	NA	NA	NA	0	0.1419	NA	Injuries & Poisonings
Arthropathy associated with other disorders classified elsewhere	0	0.17	-0.458	0.207	0.09	0.09	1	NA	0.162	-0.425	0.212	0.054	0.054	1	0	1	1	Musculoskeletal
Acute reaction to stress	0	0.073	-0.174	0.112	0.225	0.225	1	NA	NA	NA	NA	NA	NA	NA	0	1	NA	Psychiatric Disorders
Salicylates causing adverse effects in therapeutic use	0.327	0.135	0.051	0.579	0.33	0.255	0.0154	NA	0.154	-0.005	0.599	0.36	0.292	0.0434	0	0.0367	0.0807	Injuries & Poisonings
Infectious mononucleosis	0.711	0.223	0.3	1.172	0.204	0.042	0.0014	NA	0.241	0.523	1.469	0.196	0.006	3e-04	0	0.005	0.0013	Infectious Diseases
Hemorrhage of fetus or newborn	0	0.061	-0.149	0.089	0.379	0.379	1	NA	0.055	-0.13	0.086	0.383	0.383	1	0	1	1	Pregnancy Complications
Spondylosis without myelopathy	0.32	0.287	-0.303	0.823	0.182	0.109	0.2649	NA	NA	NA	NA	NA	NA	NA	0	0.3392	NA	Musculoskeletal
Disorders of the pituitary gland and its hypothalamic control	0.74	0.229	0.252	1.151	0.318	0.149	0.0012	0.807	0.249	0.278	1.252	0.344	0.167	0.0012	1	0.0045	0.0042	Endocrine/Metabolic
Joint/ligament sprain	0	0.099	-0.229	0.16	0.124	0.124	1	NA	NA	NA	NA	NA	NA	NA	0	1	NA	Injuries & Poisonings
Other congenital musculoskeletal anomalies	0.597	0.265	0.022	1.062	0.28	0.143	0.0243	NA	0.283	-0.035	1.074	0.275	0.156	0.0546	0	0.0502	0.094	Congenital Anomalies
Fracture of ribs	0.694	0.228	0.367	1.262	0.158	0	0.0023	NA	NA	NA	NA	NA	NA	NA	0	0.0079	NA	Injuries & Poisonings
Myopia	0.699	0.27	0.1	1.158	0.304	0.144	0.0096	NA	NA	NA	NA	NA	NA	NA	0	0.0263	NA	Sense Organs
Alcoholism	0.528	0.261	-0.038	0.985	0.282	0.161	0.0431	NA	NA	NA	NA	NA	NA	NA	0	0.08	NA	Psychiatric Disorders
Scar conditions and fibrosis of skin	0.67	0.234	0.232	1.15	0.197	0.045	0.0042	0.75	0.299	0.173	1.344	0.232	0.068	0.0121	1	0.0132	0.0313	Dermatologic
Open wound of neck	0.168	0.239	-0.37	0.566	0.14	0.102	0.4821	NA	0.266	-0.585	0.459	0.158	0.139	0.7522	0	0.5588	0.8125	Injuries & Poisonings
Other acquired deformities of limbs	0.575	0.253	0.039	1.029	0.211	0.08	0.023	0.873	0.224	0.476	1.356	0.223	0.032	1e-04	1	0.0487	5e-04	Musculoskeletal
Candidiasis	0.052	0.084	-0.137	0.192	0.343	0.331	0.5359	NA	0.106	-0.101	0.314	0.385	0.358	0.2537	0	0.6084	0.3231	Infectious Diseases
Acute pharyngitis	0.334	0.239	-0.179	0.759	0.231	0.155	0.1623	NA	0.26	-0.23	0.79	0.239	0.171	0.2286	0	0.2346	0.2971	Respiratory
Partial epilepsy	0.901	0.228	0.499	1.395	0.237	0.032	1e-04	NA	NA	NA	NA	NA	NA	NA	0	5e-04	NA	Neurological
Adverse drug events and drug allergies	0.284	0.108	0.063	0.487	0.377	0.313	0.0085	0.281	0.117	0.045	0.504	0.413	0.351	0.0163	1	0.0236	0.0397	Injuries & Poisonings
Complication of internal orthopedic device	0.36	0.267	-0.173	0.874	0.147	0.064	0.1776	NA	NA	NA	NA	NA	NA	NA	0	0.2493	NA	Injuries & Poisonings
Psychogenic and somatoform disorders	0.377	0.258	-0.115	0.896	0.145	0.059	0.1439	NA	NA	NA	NA	NA	NA	NA	0	0.2128	NA	Psychiatric Disorders
Hyperventilation	0.727	0.15	0.461	1.049	0.166	0	0	NA	NA	NA	NA	NA	NA	NA	0	0	NA	Respiratory
Pneumococcal pneumonia	0.094	0.144	-0.228	0.336	0.247	0.226	0.5139	NA	0.135	-0.251	0.28	0.263	0.249	0.646	0	0.5886	0.7159	Respiratory
Rheumatoid arthritis and other inflammatory polyarthropathies	0.25	0.26	-0.321	0.699	0.177	0.12	0.3363	NA	NA	NA	NA	NA	NA	NA	0	0.4134	NA	Musculoskeletal
Osteoporosis NOS	0.412	0.178	0.048	0.748	0.337	0.243	0.0206	NA	NA	NA	NA	NA	NA	NA	0	0.0457	NA	Musculoskeletal
Respiratory insufficiency	0.052	0.113	-0.212	0.231	0.279	0.267	0.6454	NA	0.101	-0.266	0.13	0.31	0.31	1	0	0.7118	1	Respiratory
Influenza	0.245	0.22	-0.236	0.627	0.245	0.189	0.2654	NA	0.239	-0.228	0.71	0.269	0.207	0.2347	0	0.3392	0.3035	Respiratory
Acquired toe deformities	0.105	0.198	-0.351	0.425	0.215	0.191	0.5959	NA	NA	NA	NA	NA	NA	NA	0	0.6722	NA	Musculoskeletal
Impetigo	0.151	0.103	-0.054	0.348	0.364	0.33	0.1426	NA	0.118	-0.047	0.413	0.378	0.337	0.1092	0	0.2117	0.1616	Dermatologic
Acute sinusitis	0.64	0.241	0.218	1.164	0.181	0.035	0.0079	NA	NA	NA	NA	NA	NA	NA	0	0.0224	NA	Respiratory
Calculus of bile duct	0.503	0.281	-0.089	1.012	0.235	0.12	0.0734	NA	NA	NA	NA	NA	NA	NA	0	0.1254	NA	Digestive
Meningitis	0.412	0.255	-0.125	0.875	0.241	0.147	0.1062	NA	0.299	-0.253	0.918	0.258	0.171	0.1821	0	0.1694	0.2467	Neurological
Iron deficiency anemias, unspecified or not due to blood loss	0.644	0.275	0.043	1.121	0.305	0.158	0.0192	NA	NA	NA	NA	NA	NA	NA	0	0.0433	NA	Endocrine/Metabolic
Conduct disorders	0.663	0.22	0.189	1.05	0.309	0.158	0.0026	0.709	0.26	0.161	1.178	0.31	0.155	0.0064	1	0.0085	0.0176	Psychiatric Disorders
Juvenile osteochondrosis	0.709	0.234	0.274	1.193	0.204	0.042	0.0024	0.783	0.255	0.312	1.312	0.215	0.044	0.0021	1	0.008	0.0067	Musculoskeletal
Sexually transmitted infections (not HIV or hepatitis)	0.409	0.26	-0.127	0.894	0.184	0.091	0.1157	NA	0.31	-0.161	1.054	0.186	0.083	0.1271	0	0.1815	0.1808	Infectious Diseases
Other and unspecified disc disorder	0.062	0.206	-0.433	0.373	0.196	0.182	0.7634	NA	NA	NA	NA	NA	NA	NA	0	0.8295	NA	Musculoskeletal
Disorders of other cranial nerves	0.534	0.245	0.097	1.058	0.156	0.034	0.0293	NA	NA	NA	NA	NA	NA	NA	0	0.0573	NA	Neurological
Voice disturbance	0.819	0.263	0.291	1.321	0.249	0.062	0.0018	NA	NA	NA	NA	NA	NA	NA	0	0.0063	NA	Respiratory
Laxity of ligament or hypermobility syndrome	0.532	0.227	0.065	0.953	0.278	0.156	0.0191	NA	0.257	0.02	1.026	0.3	0.178	0.0311	0	0.0433	0.0632	Musculoskeletal
Myocardial infarction	0.984	0.277	0.466	1.551	0.275	0.051	4e-04	NA	NA	NA	NA	NA	NA	NA	0	0.0017	NA	Circulatory System
Keratitis	0.348	0.261	-0.173	0.849	0.146	0.066	0.1824	NA	NA	NA	NA	NA	NA	NA	0	0.2515	NA	Sense Organs
Fasciitis	0.19	0.273	-0.428	0.642	0.203	0.16	0.4864	NA	NA	NA	NA	NA	NA	NA	0	0.5621	NA	Musculoskeletal
Migrain with aura	0.57	0.264	0.049	1.085	0.192	0.062	0.0308	NA	NA	NA	NA	NA	NA	NA	0	0.0594	NA	Neurological
Psoriasis	0.339	0.246	-0.197	0.769	0.253	0.176	0.1682	NA	NA	NA	NA	NA	NA	NA	0	0.2396	NA	Dermatologic
Fracture of patella	0.103	0.21	-0.387	0.435	0.094	0.07	0.6238	NA	NA	NA	NA	NA	NA	NA	0	0.6939	NA	Injuries & Poisonings
Conditions involving the integument and temperature regulation of fetus and newborn	0.281	0.15	-0.029	0.559	0.329	0.265	0.061	NA	0.157	-0.034	0.583	0.329	0.266	0.0675	0	0.107	0.1137	Pregnancy Complications
Secondary malignant neoplasm	0	0.062	-0.136	0.106	0	0	1	NA	NA	NA	NA	NA	NA	NA	0	1	NA	Neoplasms
Gingival and periodontal diseases	0.633	0.258	0.207	1.22	0.168	0.024	0.0141	NA	NA	NA	NA	NA	NA	NA	0	0.0342	NA	Digestive
Tics and stuttering	0.14	0.161	-0.21	0.421	0.287	0.255	0.3845	NA	0.155	-0.244	0.364	0.281	0.258	0.5105	0	0.4609	0.5887	Psychiatric Disorders
Retention of urine	0.622	0.271	0.124	1.185	0.192	0.05	0.0217	NA	NA	NA	NA	NA	NA	NA	0	0.0473	NA	Genitourinary
Bipolar	0.287	0.214	-0.171	0.668	0.289	0.224	0.1799	NA	NA	NA	NA	NA	NA	NA	0	0.2497	NA	Psychiatric Disorders
Dysphagia	0.235	0.288	-0.422	0.706	0.183	0.129	0.4145	NA	NA	NA	NA	NA	NA	NA	0	0.4908	NA	Digestive
Tinnitus	0	0.187	-0.477	0.258	0.188	0.188	1	NA	NA	NA	NA	NA	NA	NA	0	1	NA	Sense Organs
Dental caries	0.457	0.18	0.086	0.79	0.342	0.238	0.0111	NA	NA	NA	NA	NA	NA	NA	0	0.0288	NA	Digestive
Diseases of hair and hair follicles	0.847	0.245	0.353	1.314	0.25	0.057	5e-04	NA	NA	NA	NA	NA	NA	NA	0	0.0021	NA	Dermatologic
Disorders of sweat glands	0.743	0.269	0.173	1.228	0.279	0.11	0.0057	NA	NA	NA	NA	NA	NA	NA	0	0.0171	NA	Dermatologic
Generalized convulsive epilepsy	0.557	0.21	0.12	0.945	0.322	0.195	0.008	NA	NA	NA	NA	NA	NA	NA	0	0.0224	NA	Neurological
Retinopathy of prematurity	0.016	0.071	-0.163	0.116	0.47	0.467	0.8217	NA	0.067	-0.172	0.09	0.482	0.482	1	0	0.886	1	Sense Organs
Other disorders of eyelids	0.296	0.289	-0.341	0.793	0.213	0.146	0.3057	NA	NA	NA	NA	NA	NA	NA	0	0.3819	NA	Sense Organs
Toxic effect of (non-ethyl) alcohol and petroleum and other solvents	0.647	0.271	0.076	1.139	0.261	0.113	0.017	NA	NA	NA	NA	NA	NA	NA	0	0.0393	NA	Injuries & Poisonings
Paroxysmal supraventricular tachycardia	0.193	0.242	-0.336	0.614	0.225	0.181	0.4251	NA	NA	NA	NA	NA	NA	NA	0	0.5003	NA	Circulatory System
Peptic ulcer (excl, esophageal)	0.022	0.242	-0.61	0.339	0.157	0.152	0.9276	NA	NA	NA	NA	NA	NA	NA	0	0.9918	NA	Digestive
Abnormal findings examination of lungs	0	0.126	-0.292	0.201	0.101	0.101	1	NA	NA	NA	NA	NA	NA	NA	0	1	NA	Respiratory
Herpes simplex	0.299	0.234	-0.187	0.729	0.24	0.172	0.2013	NA	NA	NA	NA	NA	NA	NA	0	0.2726	NA	Infectious Diseases
Other persistent mental disorders due to conditions classified elsewhere	0.82	0.267	0.232	1.279	0.3	0.113	0.0021	NA	NA	NA	NA	NA	NA	NA	0	0.0073	NA	Psychiatric Disorders
Ventral hernia	0.563	0.288	0.051	1.181	0.181	0.053	0.0506	NA	NA	NA	NA	NA	NA	NA	0	0.0904	NA	Digestive
Allergic reaction to food	0.53	0.234	0.039	0.955	0.321	0.2	0.0235	NA	0.278	-0.067	1.022	0.335	0.217	0.0521	0	0.0492	0.0907	Injuries & Poisonings
Ulcerative colitis (chronic)	0	0.141	-0.351	0.201	0.225	0.225	1	NA	NA	NA	NA	NA	NA	NA	0	1	NA	Digestive
Other diseases of respiratory system, not elsewhere classified	0.392	0.284	-0.224	0.89	0.286	0.196	0.1675	NA	NA	NA	NA	NA	NA	NA	0	0.2395	NA	Respiratory
Chromosomal anomalies and genetic disorders	0.694	0.251	0.149	1.131	0.369	0.211	0.0057	NA	NA	NA	NA	NA	NA	NA	0	0.0171	NA	Congenital Anomalies
Electrolyte imbalance	0.243	0.262	-0.333	0.695	0.231	0.175	0.3537	NA	NA	NA	NA	NA	NA	NA	0	0.4293	NA	Endocrine/Metabolic
Cervical radiculitis	0.06	0.239	-0.527	0.409	0.19	0.176	0.8018	NA	NA	NA	NA	NA	NA	NA	0	0.8669	NA	Symptoms
Regional enteritis	0.593	0.281	-0.026	1.077	0.306	0.171	0.0348	NA	NA	NA	NA	NA	NA	NA	0	0.0665	NA	Digestive
Temporomandibular joint disorder, unspecified	0.708	0.199	0.357	1.136	0.161	0	4e-04	NA	NA	NA	NA	NA	NA	NA	0	0.0017	NA	Digestive
Diarrhea	0.043	0.084	-0.149	0.181	0.335	0.325	0.6087	NA	NA	NA	NA	NA	NA	NA	0	0.683	NA	Digestive
Benign neoplasm of bone and articular cartilage	0.733	0.19	0.394	1.139	0.167	0	1e-04	NA	NA	NA	NA	NA	NA	NA	0	5e-04	NA	Musculoskeletal
Conductive hearing loss	0.656	0.297	0.016	1.181	0.234	0.084	0.0272	NA	NA	NA	NA	NA	NA	NA	0	0.0547	NA	Sense Organs
Other chronic ischemic heart disease, unspecified	0.535	0.328	-0.183	1.101	0.272	0.15	0.1029	NA	NA	NA	NA	NA	NA	NA	0	0.1655	NA	Circulatory System
Cervicalgia	0.942	0.136	0.694	1.226	0.215	0	0	NA	NA	NA	NA	NA	NA	NA	0	0	NA	Symptoms
Congenital anomalies of urinary system	0.187	0.246	-0.366	0.6	0.27	0.228	0.4472	NA	NA	NA	NA	NA	NA	NA	0	0.5231	NA	Congenital Anomalies
Interstitial emphysema and related conditions of newborn	0.253	0.179	-0.117	0.586	0.319	0.262	0.1575	NA	0.18	-0.099	0.605	0.317	0.258	0.1322	0	0.2303	0.186	Pregnancy Complications
Upper gastrointestinal congenital anomalies	0.043	0.085	-0.154	0.18	0.353	0.343	0.6129	NA	NA	NA	NA	NA	NA	NA	0	0.6857	NA	Congenital Anomalies
Degenerative skin conditions and other dermatoses	0.891	0.139	0.636	1.181	0.203	0	0	NA	NA	NA	NA	NA	NA	NA	0	0	NA	Dermatologic
Heart failure NOS	0.433	0.309	-0.223	0.988	0.258	0.159	0.1611	NA	NA	NA	NA	NA	NA	NA	0	0.2346	NA	Circulatory System
Schizoid personality disorder	0.159	0.301	-0.534	0.647	0.25	0.214	0.5973	NA	NA	NA	NA	NA	NA	NA	0	0.6722	NA	Psychiatric Disorders
Valvular heart disease/ heart chambers	0.45	0.336	-0.309	1.009	0.277	0.174	0.1805	NA	NA	NA	NA	NA	NA	NA	0	0.2497	NA	Congenital Anomalies
Pulmonary heart disease	0.269	0.304	-0.414	0.776	0.2	0.139	0.3762	NA	NA	NA	NA	NA	NA	NA	0	0.4524	NA	Circulatory System
Senile cataract	0.329	0.244	-0.204	0.753	0.306	0.231	0.1775	NA	NA	NA	NA	NA	NA	NA	0	0.2493	NA	Sense Organs
Other disorders of cervical region	0.319	0.209	-0.118	0.701	0.273	0.2	0.1269	NA	NA	NA	NA	NA	NA	NA	0	0.1928	NA	Musculoskeletal
Diseases of pancreas	0.772	0.275	0.263	1.341	0.226	0.05	0.005	NA	NA	NA	NA	NA	NA	NA	0	0.0153	NA	Digestive
Posttraumatic stress disorder	1.1	0.109	0.903	1.329	0.251	0	0	NA	NA	NA	NA	NA	NA	NA	0	0	NA	Psychiatric Disorders
Nervous system congenital anomalies	0.177	0.28	-0.468	0.628	0.246	0.206	0.5273	NA	NA	NA	NA	NA	NA	NA	0	0.6004	NA	Congenital Anomalies
Other disorders of middle ear and mastoid	0.706	0.312	0.007	1.231	0.259	0.098	0.0236	NA	NA	NA	NA	NA	NA	NA	0	0.0492	NA	Sense Organs
Chronic sinusitis	0.487	0.331	-0.218	1.081	0.208	0.097	0.1412	NA	NA	NA	NA	NA	NA	NA	0	0.2104	NA	Respiratory
Empyema and pneumothorax	0.716	0.208	0.347	1.164	0.163	0	6e-04	NA	NA	NA	NA	NA	NA	NA	0	0.0024	NA	Respiratory
Generalized anxiety disorder	0	0.076	-0.168	0.13	0.089	0.089	1	NA	NA	NA	NA	NA	NA	NA	0	1	NA	Psychiatric Disorders
Other cerebral degenerations	0.225	0.204	-0.211	0.59	0.275	0.224	0.2701	NA	NA	NA	NA	NA	NA	NA	0	0.3441	NA	Neurological
Melanomas of skin	0.306	0.324	-0.427	0.843	0.22	0.15	0.3449	NA	NA	NA	NA	NA	NA	NA	0	0.4213	NA	Neoplasms
Psychosis	0.307	0.296	-0.34	0.82	0.215	0.145	0.2997	NA	NA	NA	NA	NA	NA	NA	0	0.3775	NA	Psychiatric Disorders
Benign neoplasm of lip, oral cavity, and pharynx	0	0.2	-0.519	0.263	0.085	0.085	1	NA	NA	NA	NA	NA	NA	NA	0	1	NA	Neoplasms
Psoriasis vulgaris	0.228	0.241	-0.301	0.642	0.25	0.198	0.3441	NA	NA	NA	NA	NA	NA	NA	0	0.4213	NA	Dermatologic
Pituitary hyperfunction	0.692	0.31	0.014	1.227	0.317	0.16	0.0256	NA	NA	NA	NA	NA	NA	NA	0	0.0523	NA	Endocrine/Metabolic
Eustachian tube disorders	0.038	0.104	-0.208	0.199	0.33	0.321	0.7148	NA	NA	NA	NA	NA	NA	NA	0	0.7794	NA	Sense Organs
Disturbance of skin sensation	0.216	0.289	-0.436	0.697	0.145	0.096	0.4548	NA	NA	NA	NA	NA	NA	NA	0	0.5297	NA	Dermatologic
Other and unspecified coagulation defects	0.28	0.141	-0.013	0.541	0.378	0.314	0.0471	NA	NA	NA	NA	NA	NA	NA	0	0.0857	NA	Hematopoietic
Toxic effect of other gases, fumes, or vapors	0.312	0.223	-0.162	0.712	0.315	0.243	0.1618	NA	NA	NA	NA	NA	NA	NA	0	0.2346	NA	Injuries & Poisonings
Facial nerve disorders [CN7]	0.413	0.317	-0.25	0.992	0.19	0.096	0.1926	NA	NA	NA	NA	NA	NA	NA	0	0.2618	NA	Neurological
Paranoid disorders	0.14	0.22	-0.363	0.5	0.253	0.221	0.5245	NA	NA	NA	NA	NA	NA	NA	0	0.599	NA	Psychiatric Disorders
