# Supplementary material for: Mapping the heritability of disease: a nationwide study
Source: Nat Commun. 2026 Mar 17;17:4080. doi: 10.1038/s41467-026-69991-z (PMC13144670; doi:10.1038/s41467-026-69991-z)
Supplement: Supplementary file 4 — Supplementary Data 2 [file 41467_2026_69991_MOESM4_ESM.txt]

phenotype	h2_liab_1955	h2_se_1955	ci_95_lower_1955	ci_95_upper_1955	r_ss_liab_1955	r_os_liab_1955	pval_1955	h2_liab_1977	h2_se_1977	ci_95_lower_1977	ci_95_upper_1977	r_ss_liab_1977	r_os_liab_1977	pval_1977	early_onset	fdr_bh_1955	fdr_bh_1977	Group
Contusion	0.408	0.036	0.341	0.482	0.35	0.257	0	0.419	0.043	0.327	0.494	0.296	0.206	0	1	0	0	Injuries & Poisonings
Injury, NOS	0.46	0.031	0.411	0.532	0.312	0.207	0	0.421	0.051	0.317	0.517	0.246	0.155	0	1	0	0	Infectious Diseases
Open wounds of head, neck, and trunk	0.336	0.032	0.275	0.399	0.244	0.167	0	0.37	0.041	0.269	0.429	0.255	0.175	0	1	0	0	Injuries & Poisonings
Open wounds of extremities	0.438	0.022	0.384	0.472	0.242	0.142	0	0.424	0.058	0.324	0.55	0.209	0.118	0	1	0	0	Injuries & Poisonings
Superficial injury without mention of infection	0.262	0.021	0.226	0.308	0.222	0.162	0	0.197	0.035	0.11	0.246	0.199	0.156	0	1	0	0	Injuries & Poisonings
Other open wound of head and face	0.279	0.043	0.197	0.365	0.222	0.159	0	0.329	0.03	0.283	0.4	0.237	0.166	0	1	0	0	Injuries & Poisonings
Fracture of upper limb	0.128	0.028	0.053	0.164	0.147	0.118	0	0.199	0.071	0.064	0.341	0.154	0.111	0.0051	1	0	0.0093	Injuries & Poisonings
Abdominal pain	0.45	0.042	0.368	0.534	0.206	0.103	0	0.379	0.052	0.271	0.476	0.191	0.109	0	0	0	0	Symptoms
Fracture of hand or wrist	0.216	0.043	0.155	0.325	0.167	0.118	0	0.239	0.064	0.102	0.354	0.15	0.098	2e-04	1	0	4e-04	Injuries & Poisonings
Dislocation	0.409	0.073	0.254	0.541	0.181	0.088	0	0.376	0.08	0.241	0.554	0.166	0.085	0	1	0	0	Injuries & Poisonings
Sprains and strains	0.205	0.043	0.129	0.297	0.204	0.157	0	0.251	0.066	0.133	0.392	0.193	0.139	1e-04	1	0	2e-04	Injuries & Poisonings
Acute and chronic tonsillitis	0.747	0.043	0.67	0.838	0.371	0.2	0	0.738	0.042	0.651	0.815	0.352	0.193	0	1	0	0	Respiratory
Fracture of radius and ulna	0.114	0.036	0.023	0.163	0.147	0.121	0.0015	0.166	0.077	0.007	0.308	0.148	0.112	0.0311	1	0.003	0.0489	Injuries & Poisonings
Foreign body injury	0.326	0.048	0.228	0.415	0.161	0.086	0	0.188	0.076	0.068	0.367	0.124	0.084	0.0134	1	0	0.0226	Injuries & Poisonings
Peripheral enthesopathies and allied syndromes	0.504	0.058	0.387	0.615	0.206	0.091	0	0.357	0.116	0.176	0.632	0.18	0.103	0.0021	0	0	0.0041	Musculoskeletal
Open wound or laceration of eye or eyelid	0.203	0.04	0.114	0.272	0.132	0.086	0	0.191	0.055	0.087	0.303	0.125	0.084	5e-04	1	0	0.0011	Injuries & Poisonings
Concussion	0.287	0.042	0.215	0.381	0.154	0.089	0	0.214	0.062	0.091	0.334	0.128	0.082	6e-04	1	0	0.0013	Injuries & Poisonings
Internal derangement of knee	0.576	0.059	0.482	0.711	0.225	0.094	0	0.446	0.105	0.235	0.647	0.197	0.101	0	1	0	0	Injuries & Poisonings
Fracture of ankle and foot	0.199	0.05	0.128	0.324	0.115	0.07	1e-04	NA	0.084	-0.039	0.29	0.102	0.07	0.0722	0	2e-04	0.0992	Injuries & Poisonings
Acute upper respiratory infections of multiple or unspecified sites	0.618	0.032	0.569	0.695	0.345	0.204	0	0.784	0.038	0.707	0.856	0.375	0.207	0	1	0	0	Respiratory
Chronic tonsillitis and adenoiditis	0.885	0.04	0.814	0.971	0.426	0.224	0	0.883	0.039	0.799	0.954	0.416	0.226	0	1	0	0	Respiratory
Pneumonia	0.817	0.031	0.759	0.88	0.292	0.106	0	0.913	0.03	0.839	0.957	0.322	0.126	0	1	0	0	Respiratory
Viral infection	0.675	0.024	0.638	0.732	0.31	0.156	0	0.862	0.04	0.77	0.927	0.338	0.153	0	1	0	0	Infectious Diseases
Other local infections of skin and subcutaneous tissue	0.522	0.05	0.438	0.635	0.213	0.094	0	0.539	0.067	0.441	0.705	0.229	0.113	0	1	0	0	Dermatologic
Asthma	0.866	0.045	0.789	0.965	0.371	0.174	0	0.971	0.03	0.894	1.009	0.394	0.185	0	1	0	0	Respiratory
Abdominal hernia	0.718	0.019	0.681	0.754	0.266	0.102	0	0.727	0.04	0.64	0.799	0.283	0.127	0	0	0	0	Digestive
Acute bronchitis and bronchiolitis	0.912	0.034	0.852	0.987	0.377	0.169	0	1.142	0.033	1.095	1.224	0.402	0.156	0	1	0	0	Respiratory
Otitis media	0.652	0.042	0.556	0.719	0.319	0.17	0	0.765	0.032	0.701	0.826	0.325	0.16	0	1	0	0	Sense Organs
Other disorders of synovium, tendon, and bursa	0.333	0.067	0.229	0.492	0.146	0.07	0	NA	0.085	0.001	0.334	0.115	0.078	0.0455	0	0	0.0682	Musculoskeletal
Obesity	1.215	0.058	1.096	1.324	0.464	0.186	0	NA	NA	NA	NA	NA	NA	NA	0	0	NA	Endocrine/Metabolic
Intestinal infection	0.817	0.058	0.7	0.928	0.325	0.139	0	0.992	0.041	0.907	1.066	0.36	0.146	0	1	0	0	Infectious Diseases
Pain in limb	0.282	0.072	0.169	0.45	0.136	0.072	1e-04	0.215	0.057	0.127	0.351	0.133	0.087	2e-04	1	2e-04	4e-04	Musculoskeletal
Appendiceal conditions	0.378	0.081	0.223	0.541	0.181	0.095	0	NA	0.126	0.017	0.511	0.159	0.103	0.0391	0	0	0.0596	Digestive
Appendicitis	0.383	0.085	0.247	0.581	0.182	0.095	0	0.267	0.112	0.085	0.526	0.161	0.103	0.0171	1	0	0.0281	Digestive
Epilepsy, recurrent seizures, convulsions	0.527	0.041	0.44	0.602	0.275	0.155	0	0.566	0.053	0.473	0.679	0.283	0.161	0	1	0	0	Neurological
Acute appendicitis	0.399	0.081	0.291	0.609	0.186	0.095	0	0.264	0.118	0.057	0.52	0.16	0.103	0.0253	1	0	0.0405	Digestive
Skull and face fracture and other intercranial injury	0.341	0.113	0.145	0.587	0.146	0.068	0.0025	0.377	0.094	0.161	0.528	0.142	0.061	1e-04	1	0.0048	2e-04	Injuries & Poisonings
Back pain	0.543	0.065	0.426	0.679	0.215	0.091	0	0.495	0.129	0.259	0.765	0.207	0.1	1e-04	0	0	2e-04	Symptoms
Anxiety, phobic and dissociative disorders	0.504	0.044	0.453	0.624	0.262	0.147	0	0.537	0.091	0.333	0.689	0.268	0.153	0	0	0	0	Psychiatric Disorders
Adjustment reaction	0.487	0.047	0.374	0.559	0.26	0.149	0	0.535	0.062	0.41	0.654	0.284	0.169	0	1	0	0	Psychiatric Disorders
Other symptoms/disorders or the urinary system	0.763	0.049	0.672	0.863	0.272	0.099	0	0.94	0.089	0.796	1.146	0.322	0.12	0	0	0	0	Genitourinary
Fracture of lower limb	0.124	0.065	-0.004	0.249	0.068	0.04	0.0564	NA	0.095	-0.03	0.341	0.078	0.044	0.1028	0	0.0816	0.1351	Injuries & Poisonings
Burns	0.289	0.061	0.188	0.426	0.131	0.065	0	0.323	0.113	0.113	0.557	0.138	0.069	0.0043	1	0	0.008	Injuries & Poisonings
Fever of unknown origin	0.427	0.04	0.356	0.511	0.204	0.106	0	0.538	0.036	0.461	0.603	0.226	0.111	0	1	0	0	Symptoms
Mood disorders	0.586	0.066	0.43	0.688	0.273	0.14	0	0.654	0.098	0.458	0.842	0.296	0.155	0	0	0	0	Psychiatric Disorders
Pervasive developmental disorders	0.596	0.038	0.497	0.646	0.383	0.247	0	0.755	0.038	0.709	0.859	0.404	0.242	0	1	0	0	Psychiatric Disorders
Perinatal jaundice	1.094	0.027	1.044	1.15	0.529	0.28	0	1.343	0.019	1.312	1.385	0.555	0.266	0	1	0	0	Pregnancy Complications
Acute tonsillitis	0.422	0.044	0.349	0.523	0.241	0.145	0	0.448	0.056	0.344	0.564	0.246	0.149	0	1	0	0	Respiratory
Other symptoms of respiratory system	0.512	0.063	0.385	0.631	0.201	0.085	0	0.61	0.053	0.501	0.711	0.235	0.104	0	1	0	0	Respiratory
Enthesopathy	0.476	0.06	0.378	0.611	0.175	0.067	0	0.533	0.124	0.276	0.761	0.194	0.079	0	1	0	0	Musculoskeletal
Depression	0.503	0.083	0.332	0.655	0.252	0.137	0	0.619	0.062	0.509	0.751	0.288	0.154	0	0	0	0	Psychiatric Disorders
Alcohol-related disorders	0.582	0.076	0.464	0.762	0.284	0.151	0	0.487	0.072	0.334	0.616	0.244	0.139	0	1	0	0	Psychiatric Disorders
Constipation	0.653	0.044	0.564	0.735	0.266	0.117	0	0.769	0.067	0.645	0.908	0.295	0.13	0	1	0	0	Digestive
Febrile Seizures	0.481	0.04	0.398	0.555	0.285	0.176	0	0.562	0.061	0.444	0.683	0.295	0.174	0	1	0	0	Neurological
Other disorders of soft tissues	0.37	0.08	0.203	0.515	0.162	0.078	0	NA	0.178	-0.054	0.642	0.143	0.085	0.1251	0	0	0.1574	Musculoskeletal
Open wound of lip and mouth	0.208	0.073	0.078	0.363	0.129	0.081	0.0044	0.24	0.091	0.11	0.465	0.127	0.075	0.0084	1	0.0081	0.0148	Injuries & Poisonings
Suppurative and unspecified otitis media	0.548	0.044	0.47	0.641	0.289	0.164	0	0.638	0.066	0.532	0.79	0.293	0.156	0	1	0	0	Sense Organs
Essential hypertension	0.703	0.044	0.595	0.767	0.345	0.185	0	0.585	0.181	0.24	0.948	0.287	0.161	0.0012	0	0	0.0024	Circulatory System
Syncope and collapse	0.5	0.072	0.387	0.669	0.188	0.074	0	0.582	0.075	0.428	0.723	0.208	0.083	0	0	0	0	Symptoms
Other headache syndromes	0.325	0.078	0.127	0.434	0.146	0.072	0	0.295	0.122	0.073	0.553	0.142	0.079	0.0156	1	0	0.026	Neurological
Infection of the eye	0.572	0.057	0.488	0.713	0.232	0.102	0	0.626	0.066	0.521	0.781	0.26	0.126	0	1	0	0	Sense Organs
Other arthropathies	0.357	0.114	0.157	0.604	0.18	0.098	0.0017	NA	0.167	-0.251	0.404	0.101	0.076	0.4836	0	0.0033	0.5267	Musculoskeletal
Derangement of joint, non-traumatic	0.463	0.095	0.287	0.659	0.192	0.086	0	0.588	0.068	0.444	0.711	0.224	0.097	0	1	0	0	Musculoskeletal
Fracture of clavicle or scapula	0.17	0.094	-0.006	0.362	0.1	0.061	0.0705	NA	0.086	-0.012	0.326	0.091	0.062	0.122	0	0.098	0.1541	Injuries & Poisonings
Carbuncle and furuncle	0.358	0.069	0.23	0.5	0.167	0.085	0	0.337	0.072	0.222	0.504	0.178	0.106	0	1	0	0	Dermatologic
Complications of surgical and medical procedures	0.39	0.08	0.226	0.538	0.145	0.056	0	0.525	0.085	0.39	0.722	0.185	0.072	0	1	0	0	Symptoms
Fracture of humerus	0.273	0.085	0.109	0.441	0.12	0.057	0.0013	0.351	0.098	0.164	0.548	0.137	0.061	3e-04	1	0.0026	7e-04	Injuries & Poisonings
Conjunctivitis, infectious	0.597	0.053	0.494	0.701	0.239	0.103	0	0.632	0.067	0.516	0.779	0.262	0.126	0	1	0	0	Sense Organs
Synovitis and tenosynovitis	0.21	0.071	0.022	0.302	0.125	0.077	0.0031	NA	0.182	-0.244	0.469	0.131	0.096	0.3764	0	0.0058	0.4148	Musculoskeletal
Short gestation, low birth weight, and fetal growth retardation	0.857	0.017	0.818	0.883	0.63	0.435	0	1.066	0.02	1.019	1.097	0.671	0.441	0	1	0	0	Pregnancy Complications
Diseases of esophagus	0.545	0.072	0.384	0.665	0.221	0.096	0	0.719	0.065	0.592	0.847	0.285	0.131	0	0	0	0	Digestive
Arthropathy NOS	0.378	0.098	0.21	0.595	0.188	0.102	1e-04	NA	0.092	-0.24	0.119	0.07	0.07	1	0	2e-04	1	Musculoskeletal
Maternal complication of pregnancy affecting fetus or newborn	0.646	0.014	0.621	0.675	0.576	0.429	0	0.781	0.025	0.741	0.837	0.61	0.442	0	1	0	0	Pregnancy Complications
Nonspecific chest pain	0.332	0.062	0.161	0.402	0.161	0.086	0	NA	0.129	-0.078	0.426	0.136	0.098	0.1725	0	0	0.2059	Circulatory System
Hearing loss	0.638	0.04	0.574	0.731	0.277	0.131	0	0.565	0.075	0.399	0.691	0.28	0.158	0	1	0	0	Sense Organs
Urinary incontinence	0.884	0.047	0.782	0.965	0.339	0.138	0	1.019	0.082	0.853	1.177	0.38	0.161	0	0	0	0	Genitourinary
Atopic/contact dermatitis due to other or unspecified	0.847	0.062	0.718	0.962	0.331	0.138	0	0.972	0.049	0.871	1.062	0.375	0.166	0	1	0	0	Dermatologic
Congenital anomalies of limbs	0.811	0.046	0.737	0.919	0.308	0.123	0	0.995	0.048	0.885	1.072	0.327	0.113	0	1	0	0	Congenital Anomalies
Benign neoplasm of skin	0.436	0.075	0.342	0.636	0.203	0.103	0	0.442	0.081	0.315	0.633	0.215	0.12	0	1	0	0	Neoplasms
Other peripheral nerve disorders	0.578	0.079	0.399	0.706	0.262	0.13	0	0.598	0.134	0.332	0.857	0.282	0.153	0	0	0	0	Neurological
Acute pain	0.354	0.08	0.213	0.528	0.151	0.07	0	0.298	0.093	0.187	0.553	0.145	0.081	0.0014	0	0	0.0028	Neurological
Other symptoms	0.532	0.083	0.395	0.721	0.185	0.064	0	0.578	0.081	0.481	0.797	0.208	0.083	0	0	0	0	Symptoms
Cholelithiasis	0.872	0.074	0.723	1.011	0.353	0.154	0	0.786	0.111	0.547	0.984	0.346	0.177	0	0	0	0	Digestive
Anxiety disorder	0.45	0.076	0.302	0.598	0.231	0.129	0	0.406	0.11	0.18	0.61	0.219	0.132	2e-04	0	0	4e-04	Psychiatric Disorders
Bacterial infection NOS	0.581	0.053	0.482	0.69	0.26	0.127	0	0.632	0.038	0.533	0.684	0.289	0.153	0	1	0	0	Infectious Diseases
Esophagitis, GERD and related diseases	0.551	0.055	0.443	0.66	0.226	0.1	0	0.691	0.105	0.54	0.951	0.286	0.137	0	0	0	0	Digestive
Functional digestive disorders	0.375	0.094	0.181	0.551	0.157	0.071	1e-04	0.68	0.15	0.487	1.075	0.22	0.073	0	1	2e-04	0	Digestive
Fracture of tibia and fibula	0.063	0.092	-0.179	0.183	0.054	0.039	0.4935	NA	0.157	-0.27	0.344	0.064	0.04	0.4756	0	0.5492	0.5188	Injuries & Poisonings
Endocrine and metabolic disturbances of fetus and newborn	0.862	0.015	0.837	0.895	0.467	0.27	0	1.093	0.026	1.044	1.146	0.487	0.252	0	1	0	0	Pregnancy Complications
Other derangement of joint	0.383	0.099	0.179	0.566	0.172	0.084	1e-04	0.53	0.124	0.277	0.764	0.208	0.094	0	1	2e-04	0	Musculoskeletal
Osteoarthritis, localized	0.606	0.039	0.521	0.673	0.288	0.15	0	NA	0.355	-0.229	1.163	0.214	0.116	0.2	0	0	0.2339	Musculoskeletal
Congenital anomalies of face and neck	0.722	0.044	0.65	0.822	0.306	0.141	0	0.798	0.046	0.708	0.889	0.309	0.138	0	1	0	0	Congenital Anomalies
Personality disorders	0.625	0.037	0.593	0.738	0.31	0.168	0	0.726	0.075	0.586	0.88	0.342	0.186	0	1	0	0	Psychiatric Disorders
Symptoms involving nervous and musculoskeletal systems	0.293	0.091	0.094	0.449	0.161	0.094	0.0013	0.22	0.1	0.05	0.443	0.154	0.106	0.0278	1	0.0026	0.0443	Symptoms
Varicose veins	0.743	0.062	0.623	0.864	0.344	0.175	0	0.709	0.132	0.435	0.952	0.32	0.167	0	1	0	0	Circulatory System
Sleep disorders	0.803	0.075	0.618	0.914	0.317	0.134	0	0.813	0.095	0.622	0.996	0.311	0.137	0	1	0	0	Neurological
Anal and rectal conditions	0.531	0.075	0.398	0.691	0.193	0.072	0	0.608	0.1	0.465	0.858	0.209	0.079	0	1	0	0	Digestive
Respiratory conditions of fetus and newborn	0.883	0.021	0.843	0.925	0.398	0.197	0	1.064	0.028	1.016	1.126	0.406	0.178	0	1	0	0	Pregnancy Complications
Pain in joint	0.265	0.111	0.019	0.455	0.131	0.071	0.017	NA	0.162	-0.008	0.626	0.136	0.083	0.1336	0	0.0282	0.1656	Musculoskeletal
Allergic rhinitis	0.816	0.055	0.727	0.943	0.337	0.151	0	0.852	0.062	0.772	1.013	0.359	0.175	0	1	0	0	Respiratory
Vertiginous syndromes and other disorders of vestibular system	0.276	0.134	0.035	0.56	0.113	0.051	0.0394	NA	0.199	0.005	0.784	0.143	0.066	0.072	0	0.0605	0.0991	Sense Organs
Acquired foot deformities	0.818	0.058	0.706	0.932	0.29	0.104	0	0.983	0.078	0.834	1.141	0.308	0.097	0	1	0	0	Musculoskeletal
Varicose veins of lower extremity	0.77	0.079	0.617	0.926	0.365	0.189	0	0.631	0.184	0.258	0.98	0.336	0.2	6e-04	0	0	0.0013	Circulatory System
Osteoarthrosis, localized, primary	0.615	0.117	0.343	0.803	0.294	0.154	0	NA	0.325	-0.385	0.889	0.188	0.117	0.3099	0	0	0.3461	Musculoskeletal
Cough	0.699	0.049	0.605	0.799	0.269	0.11	0	0.73	0.077	0.583	0.884	0.289	0.132	0	0	0	0	Respiratory
Attention deficit hyperactivity disorder	0.494	0.035	0.43	0.568	0.358	0.245	0	0.614	0.041	0.513	0.674	0.372	0.24	0	1	0	0	Psychiatric Disorders
Migraine	0.544	0.091	0.356	0.714	0.216	0.092	0	0.539	0.118	0.242	0.703	0.215	0.099	0	1	0	0	Neurological
Shortness of breath	0.318	0.086	0.17	0.508	0.14	0.068	2e-04	0.501	0.169	0.302	0.965	0.168	0.061	0.003	0	4e-04	0.0058	Respiratory
Epilepsy	0.582	0.067	0.442	0.706	0.251	0.118	0	0.574	0.058	0.44	0.667	0.255	0.132	0	1	0	0	Neurological
Open wound of foot except toe(s) alone	0	0.046	-0.118	0.063	0.064	0.064	1	NA	0.063	-0.18	0.068	0.059	0.059	1	0	1	1	Injuries & Poisonings
Other diseases of blood and blood-forming organs	0.374	0.071	0.254	0.532	0.133	0.047	0	0.419	0.14	0.157	0.705	0.142	0.052	0.0028	1	0	0.0054	Hematopoietic
Ganglion and cyst of synovium, tendon, and bursa	0.291	0.15	0.043	0.632	0.135	0.068	0.0524	NA	0.167	-0.011	0.644	0.131	0.071	0.096	0	0.0769	0.1277	Musculoskeletal
Disorders of refraction and accommodation, blindness and low vision	0.754	0.045	0.676	0.851	0.292	0.12	0	0.728	0.06	0.618	0.853	0.302	0.145	0	1	0	0	Sense Organs
Symptoms involving digestive system	0.77	0.028	0.688	0.798	0.261	0.086	0	0.92	0.075	0.809	1.103	0.311	0.113	0	0	0	0	Digestive
Septal Deviations/Turbinate Hypertrophy	0.478	0.09	0.275	0.629	0.192	0.083	0	0.364	0.169	0.03	0.691	0.188	0.11	0.0313	0	0	0.049	Respiratory
Lymphadenitis	0.316	0.082	0.113	0.434	0.122	0.05	1e-04	0.323	0.13	-0.003	0.506	0.118	0.049	0.013	1	2e-04	0.022	Hematopoietic
Symptoms affecting skin	0.424	0.09	0.203	0.555	0.161	0.064	0	0.502	0.207	0.119	0.929	0.182	0.074	0.0153	0	0	0.0256	Dermatologic
Sleep apnea	0.789	0.069	0.707	0.976	0.331	0.151	0	0.617	0.102	0.455	0.855	0.297	0.164	0	0	0	0	Neurological
Toxic effect of venom	0.432	0.085	0.279	0.614	0.185	0.087	0	NA	0.177	-0.077	0.615	0.183	0.117	0.0838	0	0	0.1133	Injuries & Poisonings
Bacterial pneumonia	0.658	0.059	0.547	0.78	0.221	0.071	0	0.777	0.081	0.621	0.939	0.254	0.087	0	1	0	0	Respiratory
Other tests	0.442	0.111	0.243	0.679	0.181	0.08	1e-04	0.505	0.146	0.327	0.9	0.199	0.09	5e-04	1	2e-04	0.0011	Symptoms
Hematuria	0.444	0.086	0.295	0.633	0.186	0.084	0	0.698	0.08	0.534	0.848	0.247	0.097	0	1	0	0	Genitourinary
Urticaria	0.377	0.139	0.106	0.652	0.155	0.069	0.0067	0.322	0.085	0.138	0.472	0.154	0.085	2e-04	1	0.012	4e-04	Dermatologic
Chronic pain	0.441	0.057	0.353	0.577	0.222	0.122	0	0.517	0.155	0.213	0.82	0.236	0.124	9e-04	0	0	0.0018	Neurological
Urinary calculus	0.627	0.065	0.552	0.808	0.257	0.114	0	0.437	0.131	0.137	0.651	0.235	0.141	9e-04	0	0	0.0018	Genitourinary
Cardiac and circulatory congenital anomalies	0.924	0.029	0.878	0.99	0.33	0.119	0	0.972	0.039	0.893	1.045	0.338	0.129	0	1	0	0	Congenital Anomalies
Benign neoplasm of colon	0.499	0.06	0.397	0.631	0.266	0.152	0	0.259	0.119	0.14	0.607	0.272	0.216	0.0295	0	0	0.0467	Neoplasms
Disorders of tooth development	0.567	0.05	0.473	0.668	0.309	0.18	0	0.639	0.088	0.411	0.757	0.318	0.181	0	1	0	0	Digestive
Nausea and vomiting	0.64	0.075	0.49	0.783	0.213	0.067	0	0.743	0.087	0.572	0.913	0.234	0.074	0	0	0	0	Symptoms
Type 2 diabetes	0.802	0.084	0.637	0.964	0.385	0.202	0	0.715	0.107	0.517	0.938	0.373	0.219	0	0	0	0	Endocrine/Metabolic
Pyelonephritis	0.781	0.048	0.685	0.874	0.251	0.073	0	0.829	0.097	0.61	0.992	0.262	0.083	0	1	0	0	Genitourinary
Diseases of the jaws	0.774	0.055	0.678	0.892	0.288	0.111	0	0.846	0.081	0.7	1.018	0.301	0.119	0	0	0	0	Digestive
Strabismus and other disorders of binocular eye movements	0.596	0.046	0.515	0.694	0.264	0.128	0	0.619	0.052	0.523	0.725	0.272	0.138	0	1	0	0	Sense Organs
Hypovolemia	0.667	0.038	0.6	0.749	0.267	0.115	0	0.756	0.072	0.605	0.888	0.284	0.122	0	1	0	0	Endocrine/Metabolic
Superficial cellulitis and abscess	0.293	0.113	0.036	0.478	0.135	0.069	0.0095	0.289	0.132	-0.041	0.478	0.148	0.086	0.0286	1	0.0166	0.0454	Dermatologic
Hyperlipidemia	0.577	0.07	0.424	0.698	0.351	0.22	0	0.372	0.042	0.261	0.426	0.405	0.325	0	0	0	0	Endocrine/Metabolic
Open wound of toe(s)	0.262	0.082	0.1	0.422	0.126	0.066	0.0014	0.434	0.111	0.205	0.641	0.159	0.065	1e-04	1	0.0028	2e-04	Injuries & Poisonings
Autism	0.435	0.033	0.385	0.515	0.348	0.249	0	0.586	0.031	0.544	0.665	0.366	0.24	0	1	0	0	Psychiatric Disorders
Disorders of muscle, ligament, and fascia	0.526	0.081	0.347	0.666	0.215	0.095	0	0.65	0.068	0.503	0.77	0.255	0.115	0	1	0	0	Musculoskeletal
Cerebrovascular disease	0.32	0.066	0.213	0.473	0.187	0.114	0	0.66	0.159	0.268	0.893	0.261	0.119	0	0	0	0	Circulatory System
Viral warts & HPV	0.355	0.137	0.141	0.678	0.209	0.128	0.0096	0.485	0.159	0.252	0.874	0.244	0.14	0.0023	1	0.0167	0.0045	Infectious Diseases
Symptoms and disorders of the joints	1.072	0.039	0.994	1.147	0.325	0.081	0	1.29	0.069	1.16	1.431	0.365	0.087	0	1	0	0	Musculoskeletal
Irritable Bowel Syndrome	0.506	0.12	0.289	0.761	0.189	0.074	0	0.649	0.222	0.19	1.062	0.215	0.075	0.0035	0	0	0.0066	Digestive
Malaise and fatigue	0.321	0.119	0.099	0.567	0.13	0.057	0.007	0.391	0.151	0.127	0.718	0.162	0.078	0.0096	0	0.0125	0.0168	Symptoms
Other disorders of eye	0.657	0.066	0.506	0.764	0.252	0.103	0	0.672	0.046	0.58	0.763	0.283	0.139	0	1	0	0	Sense Organs
Cardiac congenital anomalies	0.868	0.033	0.784	0.914	0.335	0.137	0	0.915	0.039	0.865	1.019	0.342	0.146	0	1	0	0	Congenital Anomalies
Major depressive disorder	0.314	0.076	0.189	0.487	0.185	0.114	0	0.418	0.162	0.102	0.735	0.225	0.135	0.0099	0	0	0.0171	Psychiatric Disorders
Spondylosis and allied disorders	0.364	0.143	0.097	0.658	0.19	0.107	0.0109	0.476	0.216	0.108	0.954	0.237	0.134	0.0275	0	0.0187	0.044	Musculoskeletal
Dizziness and giddiness (Light-headedness and vertigo)	0.037	0.07	-0.114	0.159	0.057	0.049	0.5971	NA	0.182	-0.171	0.54	0.123	0.067	0.1516	0	0.6607	0.1836	Sense Organs
Lipoma	0.206	0.157	-0.047	0.568	0.119	0.072	0.1895	NA	0.232	0.01	0.918	0.163	0.072	0.0676	0	0.226	0.0946	Neoplasms
GERD	0.537	0.049	0.499	0.689	0.231	0.108	0	0.614	0.064	0.443	0.692	0.274	0.143	0	0	0	0	Digestive
Hypercholesterolemia	0.553	0.072	0.419	0.699	0.351	0.225	0	0.387	0.087	0.196	0.537	0.415	0.331	0	0	0	0	Endocrine/Metabolic
Gastritis and duodenitis	0.152	0.111	-0.085	0.35	0.123	0.088	0.1709	NA	0	0	0	0.115	0.115	NA	0	0.2073	NA	Digestive
Inflammation of the eye	0.563	0.072	0.411	0.693	0.196	0.067	0	0.63	0.095	0.5	0.873	0.216	0.081	0	1	0	0	Sense Organs
Other disorders of bone and cartilage	0.469	0.117	0.233	0.692	0.239	0.132	1e-04	0.691	0.147	0.48	1.056	0.224	0.075	0	0	2e-04	0	Musculoskeletal
Lack of normal physiological development, unspecified	1.02	0.027	0.967	1.072	0.399	0.166	0	1.277	0.028	1.188	1.297	0.417	0.142	0	0	0	0	Endocrine/Metabolic
Develomental delays and disorders	0.729	0.028	0.665	0.776	0.341	0.174	0	0.876	0.056	0.756	0.975	0.358	0.17	0	1	0	0	Psychiatric Disorders
Effects of other external causes	0.63	0.06	0.523	0.756	0.261	0.117	0	0.607	0.072	0.482	0.767	0.281	0.151	0	1	0	0	Symptoms
Strabismus (not specified as paralytic)	0.588	0.052	0.479	0.681	0.275	0.141	0	0.598	0.065	0.5	0.754	0.278	0.15	0	1	0	0	Sense Organs
Hemorrhage or hematoma complicating a procedure	0.475	0.109	0.27	0.697	0.156	0.048	0	0.633	0.139	0.386	0.93	0.194	0.057	0	0	0	0	Injuries & Poisonings
Allergies, other	0.701	0.083	0.508	0.831	0.242	0.083	0	0.864	0.094	0.645	1.014	0.282	0.097	0	1	0	0	Injuries & Poisonings
Degeneration of intervertebral disc	0.517	0.127	0.282	0.779	0.227	0.109	0	0.584	0.129	0.303	0.81	0.244	0.118	0	0	0	0	Musculoskeletal
Schizophrenia and other psychotic disorders	0.562	0.088	0.404	0.75	0.294	0.165	0	0.589	0.092	0.425	0.785	0.297	0.171	0	1	0	0	Psychiatric Disorders
Hemorrhage of rectum and anus	0.534	0.168	0.186	0.847	0.175	0.054	0.0015	0.541	0.252	0.06	1.047	0.178	0.061	0.0318	0	0.003	0.0497	Digestive
Other congenital anomalies of lower limb, including pelvic girdle	0.842	0.059	0.706	0.939	0.347	0.155	0	1.031	0.051	0.909	1.11	0.369	0.148	0	1	0	0	Congenital Anomalies
Pilonidal cyst	0.657	0.099	0.455	0.844	0.303	0.153	0	0.597	0.076	0.496	0.796	0.299	0.171	0	1	0	0	Dermatologic
Urinary tract infection	0.694	0.117	0.498	0.958	0.227	0.069	0	0.719	0.11	0.565	0.996	0.238	0.083	0	0	0	0	Genitourinary
Substance addiction and disorders	0.58	0.056	0.45	0.668	0.317	0.185	0	0.728	0.143	0.477	1.037	0.339	0.183	0	1	0	0	Psychiatric Disorders
Other diseases of the teeth and supporting structures	0.054	0.109	-0.213	0.213	0.088	0.075	0.6203	NA	0.19	-0.529	0.214	0.076	0.072	0.9203	0	0.684	0.9922	Digestive
Umbilical hernia	0.637	0.08	0.486	0.801	0.275	0.13	0	0.715	0.05	0.639	0.836	0.297	0.144	0	1	0	0	Digestive
Sciatica	0.688	0.118	0.438	0.902	0.257	0.1	0	NA	0.205	-0.012	0.791	0.234	0.146	0.0455	0	0	0.0682	Symptoms
Noninfectious gastroenteritis	0.789	0.072	0.598	0.879	0.254	0.075	0	1.057	0.07	0.94	1.216	0.32	0.092	0	1	0	0	Digestive
Streptococcus infection	0.237	0.064	0.109	0.362	0.237	0.183	2e-04	0.285	0.114	0.052	0.498	0.245	0.183	0.0124	1	4e-04	0.0211	Infectious Diseases
Broken tooth	0.084	0.076	-0.029	0.27	0.087	0.068	0.269	NA	0.13	-0.304	0.205	0.053	0.053	1	0	0.3091	1	Injuries & Poisonings
Hemorrhoids	0.544	0.147	0.344	0.921	0.248	0.124	2e-04	0.617	0.169	0.372	1.033	0.273	0.14	3e-04	0	4e-04	7e-04	Circulatory System
Osteoarthrosis NOS	0.358	0.184	0.028	0.75	0.147	0.066	0.0517	NA	0.352	-0.342	1.039	0.147	0.068	0.2958	0	0.076	0.3324	Musculoskeletal
Chronic airway obstruction	0.631	0.044	0.566	0.736	0.302	0.159	0	0.862	0.112	0.647	1.087	0.319	0.134	0	0	0	0	Respiratory
Other hypertrophic and atrophic conditions of skin	0.604	0.113	0.414	0.857	0.196	0.059	0	0.655	0.213	0.369	1.205	0.211	0.07	0.0021	1	0	0.0041	Dermatologic
Hypertrophy of breast (Gynecomastia)	0.869	0.098	0.729	1.114	0.318	0.12	0	0.804	0.157	0.556	1.17	0.298	0.125	0	0	0	0	Genitourinary
Unspecified monoarthritis	0.521	0.164	0.173	0.817	0.24	0.122	0.0015	NA	0.283	-0.321	0.789	0.167	0.105	0.3038	0	0.003	0.3398	Musculoskeletal
Other acquired musculoskeletal deformity	0.777	0.083	0.611	0.935	0.265	0.088	0	0.871	0.099	0.673	1.061	0.295	0.107	0	1	0	0	Musculoskeletal
Diverticulosis	0.563	0.119	0.352	0.817	0.303	0.174	0	NA	0	0	0	0.169	0.169	NA	0	0	NA	Digestive
Poisoning by analgesics, antipyretics, and antirheumatics	0.704	0.043	0.607	0.774	0.32	0.16	0	0.836	0.094	0.601	0.971	0.359	0.179	0	1	0	0	Injuries & Poisonings
Congenital deformities of feet	0.716	0.051	0.595	0.796	0.29	0.127	0	0.842	0.085	0.664	0.998	0.301	0.121	0	1	0	0	Congenital Anomalies
Other abnormality of urination	0.509	0.171	0.153	0.822	0.208	0.092	0.0029	NA	0.264	-0.164	0.87	0.124	0.054	0.2141	0	0.0055	0.2484	Genitourinary
Postoperative infection	0.573	0.099	0.398	0.786	0.168	0.037	0	0.634	0.206	0.167	0.975	0.177	0.04	0.0021	1	0	0.0041	Infectious Diseases
Open wound of nose and sinus	0.299	0.14	0.02	0.568	0.113	0.045	0.0327	NA	0.185	-0.175	0.55	0.088	0.036	0.1964	0	0.0514	0.2308	Injuries & Poisonings
Other mental disorder	0.399	0.13	0.131	0.639	0.158	0.067	0.0021	NA	0.21	-0.012	0.81	0.166	0.07	0.0341	0	0.0041	0.0527	Psychiatric Disorders
Bursitis	0	0.065	-0.159	0.098	0.066	0.066	1	NA	0	0	0	0.086	0.086	NA	0	1	NA	Musculoskeletal
Transitory tachypnea or apnea of newborn	0.773	0.028	0.709	0.818	0.377	0.2	0	0.946	0.028	0.894	1.003	0.382	0.179	0	1	0	0	Pregnancy Complications
Abnormal heart sounds	0.453	0.038	0.404	0.552	0.261	0.157	0	0.519	0.087	0.35	0.691	0.263	0.152	0	0	0	0	Circulatory System
Epistaxis or throat hemorrhage	0.393	0.073	0.275	0.56	0.163	0.073	0	0.391	0.127	0.233	0.732	0.173	0.089	0.0021	0	0	0.0041	Respiratory
Diaphragmatic hernia	0.361	0.183	0.046	0.764	0.201	0.118	0.0485	0.739	0.139	0.483	1.026	0.288	0.129	0	0	0.0721	0	Digestive
Congenital hip dysplasia and deformity	0.824	0.056	0.71	0.929	0.358	0.17	0	1.01	0.04	0.928	1.085	0.38	0.163	0	1	0	0	Congenital Anomalies
Tension headache	0.344	0.169	0.059	0.721	0.148	0.069	0.0418	NA	0.254	-0.182	0.813	0.149	0.075	0.1744	0	0.0637	0.2076	Psychiatric Disorders
Injuries to the nervous system	0.299	0.183	-0.02	0.698	0.113	0.045	0.1023	NA	0.205	-0.031	0.773	0.106	0.04	0.1342	0	0.1347	0.1661	Injuries & Poisonings
Diseases of the larynx and vocal cords	0.639	0.097	0.521	0.9	0.233	0.088	0	0.636	0.09	0.46	0.815	0.272	0.135	0	1	0	0	Respiratory
Viral Enteritis	0.904	0.033	0.825	0.953	0.347	0.14	0	1.032	0.043	0.952	1.119	0.364	0.142	0	1	0	0	Infectious Diseases
Dentofacial anomalies, including malocclusion	0.677	0.063	0.555	0.803	0.296	0.141	0	0.754	0.042	0.662	0.826	0.302	0.14	0	1	0	0	Digestive
Agorophobia, social phobia, and panic disorder	0.564	0.07	0.409	0.686	0.245	0.116	0	0.709	0.114	0.442	0.891	0.274	0.122	0	1	0	0	Psychiatric Disorders
Osteochondropathies	0.603	0.114	0.434	0.882	0.21	0.073	0	0.705	0.148	0.399	0.98	0.239	0.087	0	1	0	0	Musculoskeletal
Poisoning by psychotropic agents	0.47	0.097	0.281	0.662	0.269	0.162	0	0.57	0.111	0.378	0.814	0.3	0.178	0	0	0	0	Injuries & Poisonings
Disorders of external ear	0.366	0.125	0.096	0.585	0.17	0.087	0.0034	0.319	0.109	0.277	0.703	0.177	0.108	0.0034	1	0.0063	0.0065	Sense Organs
Symptoms involving head and neck	0.745	0.051	0.622	0.823	0.257	0.087	0	0.793	0.102	0.598	0.998	0.276	0.106	0	0	0	0	Psychiatric Disorders
Tobacco use disorder	0.288	0.125	0.081	0.57	0.216	0.15	0.0212	NA	0.172	-0.032	0.644	0.241	0.185	0.1262	0	0.0346	0.1585	Psychiatric Disorders
Angina pectoris	0.406	0.095	0.201	0.575	0.268	0.175	0	NA	0	0	0	0.04	0.04	NA	0	0	NA	Circulatory System
Curvature of spine	0.696	0.062	0.571	0.816	0.318	0.159	0	0.568	0.117	0.355	0.812	0.287	0.165	0	1	0	0	Musculoskeletal
Viral pneumonia	1.025	0.054	0.92	1.131	0.381	0.147	0	1.218	0.032	1.19	1.316	0.394	0.132	0	1	0	0	Respiratory
Cellulitis and abscess of fingers/toes	0.313	0.157	0.032	0.647	0.135	0.063	0.0462	0.415	0.173	0.207	0.887	0.175	0.086	0.0164	1	0.0698	0.0272	Dermatologic
Phlebitis and thrombophlebitis	0.424	0.117	0.205	0.663	0.233	0.136	3e-04	0.456	0.182	0.125	0.84	0.253	0.155	0.0122	0	6e-04	0.0208	Circulatory System
Diseases of nail, NOS	0.447	0.086	0.297	0.636	0.259	0.157	0	0.455	0.08	0.284	0.596	0.274	0.176	0	1	0	0	Dermatologic
Fracture of vertebral column without mention of spinal cord injury	0	0.118	-0.307	0.156	0.059	0.059	1	NA	0.202	-0.421	0.372	0.084	0.075	0.8314	0	1	0.8977	Injuries & Poisonings
Other anemias	0.642	0.155	0.327	0.934	0.219	0.073	0	0.791	0.109	0.583	1.01	0.277	0.107	0	0	0	0	Hematopoietic
Hereditary disturbances in tooth structure	0.454	0.059	0.37	0.602	0.327	0.224	0	0.568	0.097	0.39	0.771	0.34	0.218	0	1	0	0	Digestive
Crushing or internal injury to organs	0.355	0.169	-0.034	0.63	0.134	0.053	0.0357	0.598	0.202	0.25	1.042	0.198	0.069	0.0031	1	0.0554	0.0059	Injuries & Poisonings
Visual disturbances	0.629	0.085	0.447	0.78	0.198	0.054	0	0.708	0.127	0.484	0.982	0.227	0.075	0	1	0	0	Sense Organs
Reflux esophagitis	0.649	0.091	0.472	0.829	0.249	0.101	0	0.764	0.074	0.63	0.919	0.305	0.141	0	0	0	0	Digestive
Respiratory abnormalities	0.578	0.088	0.423	0.769	0.203	0.071	0	0.666	0.138	0.314	0.854	0.226	0.083	0	0	0	0	Respiratory
Anomalies of tooth position/malocclusion	0.658	0.076	0.507	0.805	0.299	0.149	0	0.733	0.1	0.585	0.975	0.304	0.146	0	1	0	0	Digestive
Spondylosis without myelopathy	0.43	0.13	0.178	0.686	0.213	0.115	9e-04	NA	0.257	-0.004	1.005	0.247	0.146	0.068	0	0.0018	0.0949	Musculoskeletal
Palpitations	0.382	0.172	0.063	0.737	0.157	0.07	0.0264	0.468	0.193	0.049	0.808	0.191	0.091	0.0153	0	0.0424	0.0256	Circulatory System
Type 1 diabetes	0.826	0.059	0.711	0.943	0.382	0.194	0	0.821	0.079	0.655	0.965	0.389	0.212	0	0	0	0	Endocrine/Metabolic
Calculus of ureter	0.488	0.092	0.307	0.669	0.234	0.123	0	NA	0.177	-0.017	0.675	0.22	0.151	0.0724	0	0	0.0993	Genitourinary
Calculus of kidney	0.61	0.098	0.375	0.76	0.247	0.108	0	NA	0.215	0.074	0.915	0.234	0.144	0.0524	0	0	0.0761	Genitourinary
Disturbances in tooth eruption	0.646	0.083	0.491	0.816	0.298	0.151	0	0.693	0.101	0.471	0.868	0.307	0.158	0	1	0	0	Digestive
Respiratory failure	0.915	0.083	0.733	1.059	0.313	0.104	0	0.973	0.05	0.858	1.053	0.331	0.122	0	0	0	0	Respiratory
Diseases of the oral soft tissues, excluding lesions specific for gingiva and tongue	0.399	0.143	0.231	0.793	0.145	0.054	0.0053	NA	0.166	-0.079	0.573	0.143	0.085	0.1077	0	0.0096	0.1398	Digestive
Abnormal involuntary movements	0.828	0.067	0.714	0.976	0.269	0.081	0	0.919	0.071	0.771	1.051	0.283	0.085	0	0	0	0	Neurological
Atrial fibrillation and flutter	0.675	0.091	0.514	0.87	0.323	0.169	0	NA	0.343	-0.19	1.154	0.242	0.153	0.2308	0	0	0.2666	Circulatory System
Other endocrine disorders	NA	NA	NA	NA	NA	NA	NA	0.841	0.054	0.722	0.934	0.37	0.189	0	1	NA	0	Endocrine/Metabolic
Other and unspecified disorders of the nervous system	0.356	0.063	0.262	0.509	0.221	0.14	0	NA	0.149	0	0.584	0.216	0.153	0.0524	0	0	0.0761	Neurological
Lipoma of skin and subcutaneous tissue	0.347	0.12	0.085	0.555	0.138	0.059	0.0038	NA	0.206	-0.177	0.632	0.112	0.068	0.3197	0	0.007	0.355	Dermatologic
Ulcerative colitis	0.527	0.06	0.378	0.615	0.261	0.141	0	0.431	0.2	0.048	0.831	0.25	0.157	0.0312	0	0	0.0489	Digestive
Phlebitis and thrombophlebitis of lower extremities	0.406	0.161	0.103	0.734	0.237	0.144	0.0117	NA	0.262	-0.117	0.911	0.259	0.169	0.1123	0	0.02	0.1445	Circulatory System
Kyphoscoliosis and scoliosis	0.672	0.046	0.556	0.735	0.323	0.17	0	0.567	0.083	0.35	0.674	0.292	0.17	0	1	0	0	Musculoskeletal
Ingrowing nail	0.448	0.082	0.283	0.605	0.27	0.168	0	0.437	0.095	0.252	0.624	0.28	0.186	0	1	0	0	Dermatologic
Hallux valgus (Bunion)	0.758	0.051	0.657	0.857	0.317	0.144	0	0.718	0.101	0.495	0.892	0.294	0.14	0	0	0	0	Musculoskeletal
Neurological disorders	0.594	0.066	0.466	0.724	0.269	0.133	0	0.639	0.054	0.535	0.745	0.287	0.15	0	0	0	0	Psychiatric Disorders
Septicemia	0.687	0.129	0.469	0.974	0.192	0.035	0	0.903	0.111	0.693	1.128	0.238	0.044	0	1	0	0	Infectious Diseases
Calculus of bile duct	0.799	0.171	0.494	1.165	0.289	0.107	0	0.544	0.228	0.125	1.019	0.256	0.139	0.017	0	0	0.028	Digestive
Anomalies of jaw size/symmetry	0.713	0.059	0.601	0.831	0.318	0.155	0	0.765	0.059	0.667	0.898	0.317	0.153	0	1	0	0	Digestive
Infections specific to the perinatal period	0.91	0.032	0.842	0.967	0.399	0.192	0	1.095	0.029	1.053	1.165	0.409	0.174	0	1	0	0	Pregnancy Complications
Occlusion of cerebral arteries	0.27	0.159	-0.01	0.614	0.177	0.115	0.0895	0.743	0.218	0.277	1.133	0.236	0.076	7e-04	0	0.12	0.0014	Circulatory System
Purpura and other hemorrhagic conditions	0.582	0.094	0.406	0.774	0.246	0.113	0	0.656	0.106	0.506	0.921	0.258	0.117	0	1	0	0	Endocrine/Metabolic
Paroxysmal tachycardia, unspecified	0.592	0.093	0.434	0.8	0.248	0.113	0	0.578	0.224	0.144	1.021	0.276	0.152	0.0099	0	0	0.0171	Circulatory System
Unspecified diffuse connective tissue disease	0.486	0.126	0.24	0.735	0.236	0.125	1e-04	0.554	0.19	0.17	0.916	0.244	0.125	0.0035	1	2e-04	0.0066	Dermatologic
Cataract	NA	NA	NA	NA	NA	NA	NA	0.411	0.103	0.255	0.659	0.291	0.202	1e-04	0	NA	2e-04	Sense Organs
Delirium dementia and amnestic and other cognitive disorders	0.657	0.125	0.396	0.887	0.301	0.151	0	0.64	0.152	0.361	0.955	0.313	0.176	0	0	0	0	Psychiatric Disorders
Other and unspecified disc disorder	0.499	0.166	0.166	0.817	0.229	0.115	0.0026	NA	0	0	0	0.125	0.125	NA	0	0.0049	NA	Musculoskeletal
Antisocial/borderline personality disorder	0.702	0.092	0.48	0.84	0.325	0.165	0	0.819	0.093	0.608	0.971	0.35	0.174	0	0	0	0	Psychiatric Disorders
Other disorders of liver	0.809	0.088	0.672	1.018	0.263	0.079	0	1.012	0.081	0.898	1.215	0.326	0.109	0	0	0	0	Digestive
Joint/ligament sprain	0.137	0.068	-0.083	0.184	0.108	0.077	0.0439	NA	0.172	-0.307	0.368	0.121	0.087	0.3523	0	0.0666	0.3894	Injuries & Poisonings
Schizophrenia	0.581	0.039	0.545	0.699	0.307	0.174	0	0.586	0.138	0.322	0.862	0.303	0.177	0	0	0	0	Psychiatric Disorders
Sensorineural hearing loss	0.453	0.064	0.283	0.532	0.299	0.196	0	0.423	0.076	0.281	0.579	0.326	0.235	0	1	0	0	Sense Organs
Fracture of unspecified part of femur	0.32	0.152	0.121	0.716	0.117	0.044	0.0353	NA	0.267	-0.169	0.878	0.094	0.036	0.3119	0	0.0549	0.3479	Injuries & Poisonings
Diseases of hard tissues of teeth	0.678	0.069	0.584	0.855	0.331	0.177	0	0.763	0.042	0.688	0.853	0.367	0.203	0	1	0	0	Digestive
Inflammation of eyelids	0.427	0.085	0.219	0.551	0.178	0.08	0	0.463	0.141	0.166	0.72	0.193	0.093	0.001	1	0	0.002	Sense Organs
Otitis externa	0.435	0.129	0.209	0.716	0.199	0.1	7e-04	0.387	0.083	0.286	0.61	0.205	0.122	0	1	0.0014	0	Sense Organs
Rash and other nonspecific skin eruption	0.418	0.148	0.085	0.667	0.2	0.105	0.0047	0.5	0.125	0.231	0.721	0.216	0.108	1e-04	0	0.0086	2e-04	Dermatologic
Hyperventilation	0.446	0.172	0.156	0.83	0.179	0.077	0.0095	NA	0.189	-0.062	0.68	0.166	0.088	0.0554	0	0.0166	0.08	Respiratory
Rheumatoid arthritis and other inflammatory polyarthropathies	0.248	0.185	-0.141	0.583	0.193	0.136	0.1801	NA	0.159	-0.215	0.408	0.215	0.189	0.4504	0	0.2168	0.4927	Musculoskeletal
Open wound of ear	0.283	0.15	-0.044	0.545	0.104	0.04	0.0592	NA	0.162	-0.035	0.599	0.086	0.038	0.1668	0	0.0846	0.2001	Injuries & Poisonings
Toxic effect of other substances, chiefly nonmedicinal as to source	0.708	0.059	0.57	0.801	0.343	0.182	0	0.79	0.095	0.613	0.986	0.363	0.193	0	1	0	0	Injuries & Poisonings
Mental retardation	0.626	0.069	0.489	0.759	0.33	0.187	0	0.721	0.031	0.64	0.762	0.346	0.191	0	1	0	0	Psychiatric Disorders
Myocardial infarction	0.645	0.101	0.433	0.829	0.308	0.161	0	NA	0	0	0	0.148	0.148	NA	0	0	NA	Circulatory System
Cardiac shunt/ heart septal defect	0.766	0.049	0.665	0.858	0.312	0.137	0	0.833	0.056	0.742	0.961	0.317	0.138	0	1	0	0	Congenital Anomalies
Open wound of neck	0.269	0.151	0.043	0.634	0.146	0.085	0.0748	NA	0.233	-0.231	0.683	0.168	0.098	0.1592	0	0.1032	0.1922	Injuries & Poisonings
Arthropathy associated with other disorders classified elsewhere	0.154	0.107	-0.097	0.324	0.092	0.057	0.1501	NA	0.084	-0.199	0.129	0.058	0.058	1	0	0.1852	1	Musculoskeletal
Fracture of ribs	0.459	0.202	0.159	0.95	0.165	0.06	0.0231	NA	0.413	-0.053	1.566	0.214	0.073	0.1139	0	0.0374	0.1463	Injuries & Poisonings
Acute sinusitis	0.466	0.188	0.083	0.818	0.196	0.09	0.0132	NA	0.279	0.061	1.155	0.222	0.11	0.0629	0	0.0224	0.0901	Respiratory
Psoriasis	0.524	0.096	0.329	0.707	0.283	0.164	0	0.58	0.096	0.361	0.738	0.301	0.177	0	0	0	0	Dermatologic
Tinnitus	0.576	0.17	0.275	0.943	0.214	0.083	7e-04	0.589	0.273	0.024	1.093	0.223	0.096	0.031	0	0.0014	0.0488	Sense Organs
Other disorders of tympanic membrane	0.4	0.113	0.212	0.653	0.228	0.137	4e-04	0.465	0.065	0.34	0.594	0.236	0.136	0	1	8e-04	0	Sense Organs
Salicylates causing adverse effects in therapeutic use	0.766	0.09	0.562	0.916	0.337	0.162	0	0.889	0.056	0.735	0.956	0.374	0.183	0	1	0	0	Injuries & Poisonings
Diseases of hair and hair follicles	0.813	0.146	0.58	1.152	0.289	0.104	0	NA	NA	NA	NA	NA	NA	NA	0	0	NA	Dermatologic
Myopia	0.668	0.072	0.517	0.801	0.312	0.16	0	0.486	0.105	0.306	0.716	0.284	0.18	0	1	0	0	Sense Organs
Fasciitis	0.389	0.11	0.238	0.67	0.222	0.133	4e-04	NA	0	0	0	0.08	0.08	NA	0	8e-04	NA	Musculoskeletal
Acute reaction to stress	0.29	0.081	0.142	0.46	0.219	0.152	3e-04	0.281	0.093	0.035	0.398	0.245	0.184	0.0025	1	6e-04	0.0048	Psychiatric Disorders
Alcoholism	0.609	0.08	0.477	0.791	0.291	0.153	0	NA	0.236	-0.41	0.516	0.203	0.174	0.5587	0	0	0.6076	Psychiatric Disorders
Scar conditions and fibrosis of skin	0.624	0.15	0.342	0.93	0.202	0.059	0	0.805	0.118	0.605	1.069	0.232	0.059	0	1	0	0	Dermatologic
Infectious mononucleosis	0.337	0.074	0.179	0.467	0.205	0.128	0	0.419	0.185	0.094	0.818	0.204	0.114	0.0235	1	0	0.0378	Infectious Diseases
Migrain with aura	0.428	0.155	0.072	0.679	0.204	0.107	0.0058	0.467	0.16	0.152	0.781	0.212	0.112	0.0035	1	0.0104	0.0066	Neurological
Other upper respiratory disease	0.714	0.063	0.585	0.833	0.252	0.089	0	0.75	0.081	0.606	0.925	0.272	0.111	0	1	0	0	Respiratory
Cervical radiculitis	0.473	0.121	0.25	0.724	0.228	0.12	1e-04	NA	0	0	0	0.135	0.135	NA	0	2e-04	NA	Symptoms
Psychogenic and somatoform disorders	0.291	0.191	-0.025	0.724	0.148	0.081	0.1276	NA	0.208	0.075	0.891	0.182	0.1	0.0677	0	0.162	0.0946	Psychiatric Disorders
Other retinal disorders	0.96	0.054	0.857	1.068	0.35	0.131	0	0.662	0.051	0.547	0.746	0.364	0.222	0	0	0	0	Sense Organs
Gingival and periodontal diseases	0.621	0.224	0.247	1.125	0.184	0.043	0.0056	0.559	0.163	0.148	0.786	0.239	0.118	6e-04	1	0.0101	0.0013	Digestive
Disorders of other cranial nerves	0.522	0.238	0.123	1.057	0.163	0.044	0.0283	NA	0.236	0.232	1.156	0.163	0.062	0.046	0	0.0452	0.0687	Neurological
Perforation of tympanic membrane	0.394	0.101	0.22	0.616	0.233	0.143	1e-04	0.462	0.082	0.263	0.584	0.239	0.14	0	1	2e-04	0	Sense Organs
Complication of internal orthopedic device	0.391	0.168	0.054	0.711	0.149	0.06	0.0199	NA	0.308	0.201	1.408	0.136	0	0.0395	0	0.0326	0.0601	Injuries & Poisonings
Disorders of the pituitary gland and its hypothalamic control	0.722	0.062	0.607	0.849	0.319	0.154	0	0.773	0.082	0.614	0.935	0.346	0.18	0	1	0	0	Endocrine/Metabolic
Juvenile osteochondrosis	0.532	0.106	0.404	0.819	0.214	0.093	0	0.636	0.165	0.367	1.015	0.234	0.097	1e-04	1	0	2e-04	Musculoskeletal
Peptic ulcer (excl. esophageal)	0.241	0.162	-0.064	0.571	0.172	0.117	0.1368	NA	0.311	-0.146	1.072	0.211	0.115	0.1506	0	0.1723	0.1833	digestive
Acquired toe deformities	0.573	0.107	0.363	0.784	0.221	0.091	0	0.817	0.24	0.46	1.401	0.254	0.079	7e-04	0	0	0.0014	Musculoskeletal
Acute pharyngitis	0.599	0.12	0.353	0.824	0.234	0.097	0	0.719	0.217	0.277	1.126	0.248	0.094	9e-04	1	0	0.0018	Respiratory
Disorders of sweat glands	0.757	0.103	0.586	0.991	0.305	0.132	0	0.751	0.136	0.498	1.033	0.311	0.149	0	1	0	0	Dermatologic
Secondary malignant neoplasm	0	0.101	-0.23	0.166	0	0	1	NA	0	0	0	0.083	0.083	NA	0	1	NA	Neoplasms
Obsessive-compulsive disorders	0.55	0.095	0.401	0.774	0.273	0.148	0	0.607	0.078	0.466	0.773	0.27	0.14	0	1	0	0	Psychiatric Disorders
Abnormal findings examination of lungs	0	0.135	-0.306	0.221	0.09	0.09	1	NA	0.293	0.198	1.346	0.268	0.145	0.0505	0	1	0.0744	Respiratory
Dental caries	0.724	0.049	0.665	0.857	0.365	0.2	0	0.849	0.129	0.565	1.069	0.415	0.232	0	1	0	0	Digestive
Dysphagia	0.566	0.092	0.347	0.709	0.193	0.064	0	0.548	0.178	0.129	0.826	0.207	0.089	0.0021	0	0	0.0041	Digestive
Fracture of patella	0.208	0.203	-0.254	0.54	0.097	0.049	0.3055	NA	0.253	-0.324	0.669	0.127	0.087	0.4671	0	0.3481	0.5102	Injuries & Poisonings
Sepsis	0.655	0.093	0.428	0.794	0.184	0.035	0	0.993	0.122	0.671	1.151	0.236	0.023	0	0	0	0	Injuries & Poisonings
Keratitis	0.409	0.191	0.079	0.829	0.149	0.056	0.0322	NA	0.246	0.04	1.005	0.187	0.081	0.0459	0	0.0508	0.0687	Sense Organs
Other disorders of eyelids	0.567	0.125	0.324	0.812	0.229	0.099	0	0.666	0.196	0.266	1.033	0.246	0.103	7e-04	1	0	0.0014	Sense Organs
Ventral hernia	0.427	0.225	0.006	0.886	0.197	0.099	0.0577	NA	0	0	0	0.116	0.116	NA	0	0.0832	NA	Digestive
Other congenital musculoskeletal anomalies	0.379	0.044	0.304	0.475	0.276	0.189	0	0.451	0.082	0.266	0.586	0.279	0.182	0	1	0	0	Congenital Anomalies
Hypermetropia	0.631	0.058	0.532	0.761	0.311	0.167	0	0.7	0.056	0.601	0.819	0.321	0.171	0	1	0	0	Sense Organs
Delayed milestones	0.697	0.041	0.598	0.759	0.352	0.193	0	0.842	0.039	0.742	0.896	0.361	0.18	0	0	0	0	Endocrine/Metabolic
Digestive congenital anomalies	0.73	0.064	0.623	0.873	0.305	0.139	0	0.801	0.089	0.635	0.983	0.319	0.147	0	1	0	0	Congenital Anomalies
Paroxysmal supraventricular tachycardia	0.704	0.116	0.486	0.941	0.239	0.078	0	0.789	0.18	0.43	1.135	0.265	0.095	0	0	0	0	Circulatory System
Ulcerative colitis (chronic)	0.412	0.208	-0.005	0.81	0.24	0.147	0.0476	NA	0.211	-0.099	0.729	0.232	0.156	0.0943	0	0.0711	0.1259	Digestive
Other chronic ischemic heart disease, unspecified	0.456	0.128	0.217	0.72	0.304	0.2	4e-04	NA	NA	NA	NA	NA	NA	NA	0	8e-04	NA	Circulatory System
Chronic sinusitis	0.651	0.127	0.401	0.9	0.237	0.089	0	NA	0.232	-0.471	0.44	0.142	0.119	0.6447	0	0	0.6981	Respiratory
Osteoporosis NOS	0.502	0.038	0.431	0.579	0.337	0.222	0	0.561	0.225	0.053	0.933	0.321	0.2	0.0127	0	0	0.0216	Musculoskeletal
Other acquired deformities of limbs	0.511	0.096	0.329	0.706	0.206	0.09	0	0.601	0.158	0.351	0.969	0.221	0.092	1e-04	1	0	2e-04	Musculoskeletal
Partial epilepsy	0.605	0.096	0.384	0.76	0.234	0.096	0	0.554	0.144	0.273	0.836	0.245	0.126	1e-04	1	0	2e-04	Neurological
Benign neoplasm of bone and articular cartilage	0.76	0.303	0.353	1.541	0.189	0.016	0.0121	0.741	0.293	0.152	1.299	0.189	0.03	0.0114	1	0.0207	0.0196	Neoplasms
Iron deficiency anemias, unspecified or not due to blood loss	0.889	0.066	0.756	1.016	0.306	0.104	0	0.953	0.091	0.731	1.087	0.334	0.129	0	0	0	0	Endocrine/Metabolic
Hemangioma and lymphangioma, any site	0.628	0.064	0.512	0.762	0.223	0.08	0	0.682	0.106	0.513	0.931	0.23	0.083	0	1	0	0	Neoplasms
Retention of urine	0.627	0.158	0.212	0.832	0.197	0.054	1e-04	0.511	0.225	0.09	0.973	0.209	0.099	0.0231	0	2e-04	0.0372	Genitourinary
Voice disturbance	0.667	0.116	0.435	0.889	0.25	0.098	0	0.663	0.067	0.533	0.797	0.289	0.147	0	0	0	0	Respiratory
Diseases of pancreas	0.725	0.169	0.435	1.098	0.257	0.091	0	0.954	0.182	0.713	1.425	0.325	0.12	0	1	0	0	Digestive
Other persistent mental disorders due to conditions classified elsewhere	0.604	0.065	0.461	0.717	0.316	0.178	0	0.686	0.122	0.448	0.927	0.322	0.174	0	1	0	0	Psychiatric Disorders
Bipolar	0.622	0.087	0.42	0.762	0.297	0.155	0	0.508	0.154	0.272	0.878	0.271	0.162	0.001	0	0	0.002	Psychiatric Disorders
Regional enteritis	0.726	0.043	0.66	0.829	0.328	0.162	0	0.786	0.088	0.644	0.989	0.354	0.185	0	0	0	0	Digestive
Temporomandibular joint disorder, unspecified	0.453	0.156	0.222	0.834	0.178	0.074	0.0037	0.624	0.269	0.117	1.172	0.204	0.07	0.0204	1	0.0068	0.033	Digestive
Melanomas of skin	0.544	0.184	0.205	0.926	0.246	0.122	0.0031	0.646	0.268	0.144	1.196	0.266	0.127	0.0159	0	0.0058	0.0264	Neoplasms
Cervicalgia	0.723	0.159	0.448	1.072	0.232	0.067	0	0.949	0.208	0.567	1.383	0.274	0.07	0	0	0	0	Symptoms
Sexually transmitted infections (not HIV or hepatitis)	0.335	0.106	0.09	0.506	0.182	0.106	0.0016	NA	0.193	0.093	0.848	0.186	0.105	0.049	0	0.0031	0.0724	Infectious Diseases
Degenerative skin conditions and other dermatoses	0.506	0.131	0.236	0.75	0.216	0.101	1e-04	NA	NA	NA	NA	NA	NA	NA	0	2e-04	NA	Dermatologic
Laxity of ligament or hypermobility syndrome	0.592	0.066	0.429	0.688	0.276	0.141	0	0.657	0.115	0.486	0.936	0.3	0.158	0	1	0	0	Musculoskeletal
Influenza	0.528	0.045	0.433	0.609	0.24	0.12	0	0.577	0.087	0.452	0.794	0.265	0.141	0	1	0	0	Respiratory
Adverse drug events and drug allergies	0.761	0.045	0.683	0.861	0.36	0.187	0	0.81	0.064	0.659	0.91	0.392	0.218	0	1	0	0	Injuries & Poisonings
Senile cataract	0.684	0.107	0.485	0.904	0.324	0.168	0	NA	0.555	0.022	2.196	0.346	0.11	0.0481	0	0	0.0714	Sense Organs
Candidiasis	0.979	0.079	0.855	1.163	0.325	0.102	0	1.04	0.05	0.963	1.157	0.356	0.132	0	1	0	0	Infectious Diseases
Periodontitis (acute or chronic)	0.459	0.18	0.274	0.981	0.141	0.036	0.0108	NA	0.428	-0.465	1.214	0.216	0.128	0.3381	0	0.0186	0.3748	Digestive
Impetigo	0.61	0.071	0.46	0.739	0.35	0.211	0	0.736	0.072	0.596	0.877	0.372	0.213	0	1	0	0	Dermatologic
Psoriasis vulgaris	0.499	0.153	0.18	0.778	0.273	0.159	0.0011	0.613	0.069	0.479	0.75	0.305	0.173	0	0	0.0022	0	Dermatologic
Toxic effect of (non-ethyl) alcohol and petroleum and other solvents	0.644	0.081	0.475	0.792	0.261	0.114	0	0.75	0.109	0.533	0.962	0.286	0.124	0	1	0	0	Injuries & Poisonings
Other disorders of pancreatic internal secretion	0.681	0.067	0.565	0.828	0.328	0.172	0	0.667	0.05	0.555	0.751	0.336	0.193	0	0	0	0	Endocrine/Metabolic
Herpes simplex	0.72	0.104	0.598	1.006	0.242	0.078	0	0.802	0.189	0.447	1.19	0.263	0.091	0	1	0	0	Infectious Diseases
Congenital anomalies of great vessels	0.78	0.034	0.712	0.844	0.346	0.168	0	0.768	0.036	0.71	0.853	0.352	0.187	0	1	0	0	Congenital Anomalies
Disturbance of skin sensation	0.43	0.131	0.218	0.731	0.156	0.058	0.001	NA	0.369	-0.274	1.172	0.107	0.016	0.2505	0	0.002	0.2849	Dermatologic
Hypoglycemia	0.68	0.045	0.607	0.783	0.329	0.174	0	0.665	0.071	0.538	0.815	0.337	0.193	0	0	0	0	Endocrine/Metabolic
Electrolyte imbalance	0.745	0.122	0.508	0.986	0.236	0.066	0	0.719	0.198	0.423	1.199	0.281	0.126	3e-04	0	0	7e-04	Endocrine/Metabolic
Diarrhea	0.775	0.1	0.618	1.009	0.346	0.169	0	0.911	0.105	0.679	1.089	0.386	0.19	0	1	0	0	Digestive
Allergic reaction to food	0.58	0.055	0.498	0.712	0.323	0.19	0	0.651	0.088	0.515	0.861	0.346	0.206	0	1	0	0	Injuries & Poisonings
Conduct disorders	0.647	0.076	0.458	0.756	0.297	0.149	0	0.791	0.094	0.62	0.991	0.307	0.137	0	1	0	0	Psychiatric Disorders
Nontoxic uninodular goiter	0.472	0.146	0.133	0.703	0.201	0.094	0.0012	NA	0	0	0	0.083	0.083	NA	0	0.0024	NA	Endocrine/Metabolic
Rheumatoid arthritis	0.395	0.209	-0.043	0.778	0.208	0.118	0.0588	0.516	0.182	0.047	0.76	0.238	0.127	0.0046	1	0.0842	0.0085	Musculoskeletal
Traumatic arthropathy	0.072	0.207	-0.411	0.399	0.092	0.076	0.728	NA	0	0	0	0.062	0.062	NA	0	0.8	NA	Injuries & Poisonings
Meningitis	0.761	0.144	0.452	1.016	0.231	0.058	0	0.792	0.096	0.632	1.007	0.247	0.077	0	1	0	0	Neurological
Pulmonary heart disease	0.414	0.164	0.137	0.779	0.205	0.111	0.0116	NA	0.268	-0.262	0.787	0.218	0.159	0.2996	0	0.0199	0.3361	Circulatory System
Acute pancreatitis	0.779	0.145	0.479	1.049	0.273	0.096	0	0.987	0.405	0.288	1.875	0.321	0.109	0.0148	1	0	0.0249	Digestive
Benign neoplasm of lip, oral cavity, and pharynx	0.237	0.223	-0.235	0.637	0.084	0.03	0.2879	NA	0	0	0	0.012	0.012	NA	0	0.3296	NA	Neoplasms
Spinal stenosis	0.225	0.172	-0.182	0.494	0.194	0.143	0.1908	NA	0	0	0	0.176	0.176	NA	0	0.2269	NA	Musculoskeletal
Heart failure NOS	0.568	0.096	0.411	0.787	0.264	0.135	0	NA	0.358	-0.314	1.088	0.208	0.136	0.348	0	0	0.3852	Circulatory System
Sebaceous cyst	0.15	0.156	-0.133	0.478	0.104	0.07	0.3363	NA	0.341	0.051	1.389	0.184	0.051	0.0695	0	0.3805	0.0964	Dermatologic
Pneumococcal pneumonia	0.725	0.103	0.538	0.944	0.233	0.068	0	0.803	0.103	0.52	0.923	0.246	0.074	0	1	0	0	Respiratory
Other non-epithelial cancer of skin	0.35	0.169	0.07	0.732	0.219	0.139	0.0384	NA	0.41	-0.188	1.418	0.278	0.165	0.1995	0	0.0591	0.2337	Neoplasms
Cerebral ischemia	0.019	0.081	-0.191	0.127	0.082	0.078	0.8145	NA	0.24	0.066	1.007	0.253	0.167	0.0964	0	0.8899	0.128	Circulatory System
Facial nerve disorders [CN7]	0.532	0.159	0.233	0.858	0.198	0.077	8e-04	0.505	0.146	0.181	0.755	0.194	0.085	5e-04	1	0.0016	0.0011	Neurological
Empyema and pneumothorax	0.263	0.124	0.134	0.62	0.167	0.108	0.0339	NA	0.307	-0.08	1.124	0.217	0.12	0.1409	0	0.053	0.1732	Respiratory
Schizoid personality disorder	0.455	0.102	0.261	0.66	0.253	0.15	0	0.387	0.081	0.149	0.468	0.245	0.162	0	0	0	0	Psychiatric Disorders
Pleurisy, pleural effusion	0.483	0.259	0.183	1.199	0.136	0.026	0.0622	NA	0.254	0.064	1.06	0.166	0.085	0.1367	0	0.088	0.1683	Respiratory
Pathological, developmental or recurrent dislocation	0.574	0.138	0.334	0.876	0.289	0.158	0	0.617	0.211	0.288	1.116	0.294	0.161	0.0035	1	0	0.0066	Musculoskeletal
Diabetic retinopathy	0.884	0.054	0.768	0.978	0.404	0.203	0	0.824	0.143	0.537	1.097	0.389	0.212	0	0	0	0	Endocrine/Metabolic
Other and unspecified coagulation defects	0.347	0.048	0.238	0.426	0.392	0.313	0	0.439	0.102	0.258	0.657	0.432	0.337	0	0	0	0	Hematopoietic
Congenital anomalies of urinary system	0.301	0.089	0.155	0.503	0.271	0.203	7e-04	0.391	0.132	0.153	0.671	0.271	0.187	0.0031	1	0.0014	0.0059	Congenital Anomalies
Posttraumatic stress disorder	0.578	0.133	0.313	0.836	0.255	0.123	0	0.614	0.177	0.278	0.973	0.272	0.14	5e-04	1	0	0.0011	Psychiatric Disorders
Transient cerebral ischemia	0.055	0.096	-0.12	0.256	0.085	0.072	0.5667	NA	0.251	0.254	1.236	0.256	0.151	0.0519	0	0.6278	0.0758	Circulatory System
Premature beats	0	0.172	-0.514	0.161	0.072	0.072	1	NA	0	0	0	0.023	0.023	NA	0	1	NA	Circulatory System
Generalized convulsive epilepsy	0.694	0.032	0.632	0.757	0.31	0.152	0	0.769	0.053	0.704	0.911	0.323	0.157	0	1	0	0	Neurological
Peripheral or central vertigo	0.744	0.18	0.33	1.037	0.22	0.051	0	NA	0.603	-0.073	2.291	0.22	0.027	0.136	0	0	0.1677	Sense Organs
Inflammatory and toxic neuropathy	0.17	0.22	-0.306	0.556	0.146	0.107	0.4397	NA	0	0	0	0.086	0.086	NA	0	0.4922	NA	Neurological
Other disorders of the kidney and ureters	0.813	0.181	0.472	1.182	0.245	0.059	0	0.936	0.414	0.216	1.84	0.284	0.082	0.0238	0	0	0.0382	Genitourinary
Eustachian tube disorders	0.411	0.063	0.325	0.574	0.336	0.243	0	0.534	0.06	0.384	0.618	0.347	0.232	0	1	0	0	Sense Organs
Viral hepatitis	0.111	0.098	-0.03	0.354	0.222	0.197	0.2574	NA	0.128	-0.223	0.28	0.259	0.246	0.6392	0	0.2965	0.6932	Infectious Diseases
Chronic periodontitis	0.567	0.333	0.027	1.334	0.175	0.046	0.0886	NA	0.371	-0.196	1.258	0.246	0.136	0.1659	0	0.1191	0.1993	Digestive
Other benign neoplasm of connective and other soft tissue	0.38	0.214	0.075	0.913	0.139	0.052	0.0758	NA	0.305	0.093	1.287	0.199	0.078	0.0635	0	0.1043	0.0905	Neoplasms
Late effects of cerebrovascular disease	0.017	0.11	-0.273	0.157	0.103	0.099	0.8772	NA	0	0	0	0.061	0.061	NA	0	0.9562	NA	Circulatory System
Myalgia and myositis unspecified	0.343	0.22	-0.052	0.808	0.131	0.053	0.119	NA	0.307	-0.531	0.67	0.127	0.073	0.4173	0	0.1523	0.4579	Symptoms
Cerebral artery occlusion, with cerebral infarction	0.016	0.093	-0.198	0.166	0.119	0.116	0.8634	NA	0	0	0	0.092	0.092	NA	0	0.9422	NA	Circulatory System
Pituitary hyperfunction	0.647	0.058	0.553	0.78	0.321	0.173	0	0.733	0.072	0.563	0.845	0.351	0.193	0	1	0	0	Endocrine/Metabolic
Tics and stuttering	0.3	0.101	0.112	0.509	0.273	0.205	0.003	0.361	0.138	0.119	0.658	0.274	0.197	0.0089	1	0.0056	0.0156	Psychiatric Disorders
Psychosis	0.321	0.147	-0.002	0.573	0.215	0.142	0.029	NA	0.21	0.002	0.825	0.243	0.152	0.044	0	0.0461	0.0662	Psychiatric Disorders
Intracranial hemorrhage	0.559	0.153	0.119	0.719	0.176	0.049	3e-04	NA	0.428	-0.341	1.337	0.171	0.076	0.3006	0	6e-04	0.3368	Circulatory System
Bacterial enteritis	0.592	0.183	0.272	0.991	0.24	0.105	0.0012	0.528	0.182	0.222	0.937	0.262	0.148	0.0037	1	0.0024	0.0069	Infectious Diseases
Other diseases of respiratory system, not elsewhere classified	0.776	0.086	0.62	0.958	0.278	0.101	0	0.802	0.101	0.614	1.011	0.299	0.127	0	1	0	0	Respiratory
Generalized anxiety disorder	0	0	0	0	0.093	0.093	NA	NA	0	0	0	0.092	0.092	NA	0	NA	NA	Psychiatric Disorders
Carditis	0.326	0.156	0.043	0.655	0.127	0.053	0.0366	NA	0.347	-0.364	0.997	0.151	0.076	0.3173	0	0.0566	0.3528	Circulatory System
Hydronephrosis	0.656	0.12	0.371	0.842	0.214	0.064	0	NA	0.316	-0.016	1.221	0.2	0.077	0.0703	0	0	0.0973	Genitourinary
Intestinal malabsorption (non-celiac)	0.712	0.077	0.541	0.843	0.399	0.237	0	0.791	0.095	0.612	0.983	0.428	0.258	0	1	0	0	Digestive
Anaphylactic shock NOS	0.287	0.2	-0.02	0.765	0.128	0.063	0.1513	NA	0.258	0.102	1.114	0.138	0.048	0.106	0	0.1862	0.1383	Injuries & Poisonings
Paranoid disorders	0.488	0.117	0.258	0.718	0.254	0.143	0	0.73	0.171	0.452	1.123	0.291	0.134	0	0	0	0	Psychiatric Disorders
Other intestinal obstruction	0.392	0.205	0.065	0.869	0.163	0.074	0.0559	NA	0.241	0.038	0.984	0.202	0.092	0.035	0	0.081	0.0539	Digestive
Uveitis, noninfectious or NOS	0.603	0.236	0.315	1.24	0.235	0.097	0.0106	0.982	0.232	0.523	1.433	0.272	0.061	0	1	0.0183	0	Sense Organs
Sexual and gender identity disorders	0.044	0.185	-0.431	0.295	0.089	0.079	0.812	NA	0.353	-0.218	1.164	0.162	0.078	0.2668	0	0.8882	0.3021	Psychiatric Disorders
Respiratory insufficiency	0.758	0.088	0.589	0.933	0.259	0.086	0	0.842	0.146	0.535	1.108	0.283	0.102	0	0	0	0	Respiratory
Toxic effect of other gases, fumes, or vapors	0.333	0.078	0.17	0.477	0.313	0.237	0	0.346	0.068	0.2	0.464	0.38	0.306	0	1	0	0	Injuries & Poisonings
Rheumatic disease of the heart valves	0.68	0.18	0.352	1.057	0.264	0.109	2e-04	0.64	0.186	0.3	1.029	0.282	0.144	6e-04	0	4e-04	0.0013	Circulatory System
Somatoform disorder	0.236	0.141	0.045	0.597	0.142	0.089	0.0942	NA	0.227	-0.216	0.673	0.163	0.106	0.2395	0	0.1251	0.2749	Psychiatric Disorders
Vitamin deficiency	0.671	0.142	0.445	1.003	0.28	0.127	0	0.625	0.128	0.413	0.914	0.313	0.179	0	0	0	0	Endocrine/Metabolic
Flat foot	0.923	0.066	0.783	1.043	0.333	0.122	0	1.038	0.145	0.784	1.352	0.365	0.142	0	1	0	0	Musculoskeletal
Disorder of skin and subcutaneous tissue NOS	0.603	0.138	0.445	0.986	0.23	0.092	0	0.649	0.094	0.419	0.786	0.284	0.144	0	1	0	0	Dermatologic
Chromosomal anomalies and genetic disorders	0.684	0.045	0.568	0.745	0.352	0.196	0	0.732	0.057	0.662	0.884	0.358	0.201	0	1	0	0	Congenital Anomalies
Spirochetal infection	0.296	0.181	-0.062	0.646	0.149	0.081	0.102	NA	0.223	-0.048	0.827	0.176	0.097	0.0989	0	0.1345	0.1306	Infectious Diseases
Acute laryngitis and tracheitis	0.522	0.211	0.21	1.039	0.214	0.095	0.0134	0.62	0.161	0.262	0.895	0.221	0.088	1e-04	1	0.0226	2e-04	Respiratory
Other disorders of middle ear and mastoid	0.618	0.117	0.358	0.815	0.251	0.11	0	0.708	0.1	0.595	0.987	0.251	0.099	0	1	0	0	Sense Organs
Retinal detachments and defects	0.78	0.154	0.552	1.154	0.324	0.146	0	NA	0.459	-0.081	1.72	0.261	0.111	0.1289	0	0	0.1606	Sense Organs
Acquired spondylolisthesis	0.664	0.188	0.301	1.038	0.269	0.117	4e-04	NA	0.331	-0.754	0.545	0.149	0.149	1	0	8e-04	1	Musculoskeletal
Other disorders of intestine	0	0.11	-0.25	0.18	0.081	0.081	1	NA	0	0	0	0.103	0.103	NA	0	1	NA	Digestive
Cholecystitis without cholelithiasis	0.303	0.337	-0.396	0.924	0.161	0.092	0.3686	NA	0.775	-2.333	0.705	0.116	0.116	1	0	0.4155	1	Digestive
Other allied disorders of spine	0.436	0.156	0.139	0.751	0.192	0.093	0.0052	0.465	0.153	0.275	0.876	0.242	0.142	0.0024	1	0.0094	0.0047	Musculoskeletal
Transient mental disorders due to conditions classified elsewhere	0.241	0.186	-0.091	0.638	0.18	0.125	0.1951	0.564	0.196	0.296	1.066	0.261	0.139	0.004	0	0.2311	0.0075	Psychiatric Disorders
Cardiac conduction disorders	0.132	0.161	-0.23	0.402	0.156	0.126	0.4123	0.419	0.16	0.1	0.725	0.226	0.136	0.0088	0	0.4621	0.0155	Circulatory System
Allergic purpura	0	0.022	-0.049	0.035	0.118	0.118	1	NA	0.034	-0.096	0.037	0.112	0.112	1	0	1	1	Hematopoietic
Nonspecific findings on examination of blood	0.743	0.114	0.485	0.934	0.276	0.107	0	NA	0.251	-0.126	0.859	0.207	0.144	0.2415	0	0	0.2762	Symptoms
Symptoms concerning nutrition, metabolism, and development	0.766	0.055	0.648	0.865	0.257	0.083	0	0.881	0.12	0.588	1.06	0.286	0.097	0	0	0	0	Endocrine/Metabolic
Actinic keratosis	0.614	0.115	0.393	0.845	0.264	0.124	0	NA	NA	NA	NA	NA	NA	NA	0	0	NA	Dermatologic
Vascular hamartomas and non-neoplastic nevi	0.427	0.163	0.313	0.95	0.196	0.099	0.0088	NA	0.214	-0.032	0.806	0.189	0.094	0.0389	0	0.0155	0.0594	Neoplasms
Astigmatism	0.699	0.093	0.508	0.874	0.254	0.095	0	0.676	0.155	0.355	0.964	0.256	0.11	0	1	0	0	Sense Organs
Ptosis of eyelid	0.586	0.196	0.173	0.94	0.248	0.115	0.0028	0.892	0.14	0.534	1.084	0.307	0.116	0	0	0.0053	0	Sense Organs
Multiple sclerosis	0.612	0.176	0.406	1.097	0.306	0.167	5e-04	0.809	0.239	0.263	1.202	0.344	0.17	7e-04	0	0.001	0.0014	Neurological
Sarcoidosis	0.449	0.169	0.063	0.725	0.254	0.152	0.0079	0.432	0.125	0.195	0.683	0.278	0.185	5e-04	1	0.0139	0.0011	Dermatologic
Other disorders of bladder	0.72	0.179	0.339	1.04	0.242	0.078	1e-04	0.586	0.241	0.114	1.057	0.236	0.11	0.015	0	2e-04	0.0252	Genitourinary
Fracture of foot	0.464	0.313	-0.101	1.126	0.14	0.034	0.1382	0.819	0.19	0.508	1.254	0.176	0	0	1	0.1734	0	Injuries & Poisonings
Contracture of palmar fascia [Dupuytren's disease]	0.549	0.175	0.219	0.905	0.318	0.193	0.0017	NA	0.661	-1.505	1.085	0	0	1	0	0.0033	1	Musculoskeletal
Chronic ulcer of skin	0.583	0.225	0.268	1.152	0.215	0.082	0.0096	0.932	0.335	0.481	1.794	0.249	0.049	0.0054	0	0.0167	0.0098	Dermatologic
Arthropathy associated with infections	0	0	0	0	0.069	0.069	NA	NA	0	0	0	0.083	0.083	NA	0	NA	NA	Musculoskeletal
Hyperhidrosis	0.608	0.106	0.351	0.767	0.3	0.161	0	0.664	0.241	0.199	1.142	0.311	0.168	0.0059	0	0	0.0107	Dermatologic
Abnormal findings on study of brain and/or nervous system	0.616	0.092	0.444	0.804	0.277	0.137	0	0.598	0.134	0.373	0.9	0.282	0.154	0	0	0	0	Neurological
Chromosomal anomalies	0.872	0.069	0.786	1.058	0.338	0.14	0	0.939	0.066	0.801	1.057	0.353	0.152	0	1	0	0	Congenital Anomalies
Degenerative and vascular disorders of ear	0.474	0.136	0.224	0.757	0.256	0.148	5e-04	NA	0	0	0	0.158	0.158	NA	0	0.001	NA	Sense Organs
Chronic renal failure [CKD]	0.596	0.089	0.448	0.796	0.293	0.157	0	0.403	0.151	0.129	0.722	0.258	0.172	0.0076	0	0	0.0135	Genitourinary
Other disorders of metabolism	0.528	0.071	0.412	0.691	0.327	0.207	0	0.565	0.096	0.341	0.72	0.35	0.228	0	1	0	0	Endocrine/Metabolic
Hematemesis	0.41	0.212	-0.014	0.815	0.174	0.08	0.0531	NA	0	0	0	0.092	0.092	NA	0	0.0777	NA	Digestive
Traumatic amputation	0.215	0.164	-0.17	0.471	0.072	0.023	0.1899	NA	0.371	-0.005	1.448	0.156	0.035	0.1285	0	0.2261	0.1606	Injuries & Poisonings
Cholesteatoma	0.622	0.11	0.455	0.885	0.258	0.116	0	0.708	0.16	0.411	1.038	0.264	0.112	0	1	0	0	Sense Organs
Injury to blood vessels	0	0	0	0	0.043	0.043	NA	NA	0	0	0	0.043	0.043	NA	0	NA	NA	Injuries & Poisonings
Myopathy	0.578	0.115	0.341	0.793	0.252	0.12	0	0.738	0.11	0.51	0.942	0.31	0.151	0	1	0	0	Neurological
Disorders of vitreous body	0.498	0.265	0.026	1.066	0.229	0.116	0.0602	NA	0.562	-0.404	1.799	0.245	0.104	0.2417	0	0.0859	0.2762	Sense Organs
Infantile cerebral palsy	0.521	0.086	0.333	0.669	0.247	0.128	0	0.575	0.084	0.414	0.742	0.252	0.128	0	1	0	0	Neurological
Chronic bronchitis	0.444	0.111	0.285	0.719	0.263	0.162	1e-04	NA	0	0	0	0.091	0.091	NA	0	2e-04	NA	Respiratory
Cholelithiasis with acute cholecystitis	0.327	0.229	0.004	0.9	0.152	0.078	0.1533	NA	0	0	0	0.061	0.061	NA	0	0.1884	NA	Digestive
Edema	0.627	0.284	0.204	1.317	0.185	0.042	0.0273	NA	0.506	0.002	1.984	0.22	0.04	0.0973	0	0.0436	0.1288	Symptoms
Other disorders of cervical region	0.724	0.098	0.54	0.925	0.253	0.088	0	0.736	0.117	0.564	1.022	0.263	0.105	0	1	0	0	Musculoskeletal
Celiac disease	0.65	0.067	0.498	0.761	0.411	0.263	0	0.717	0.124	0.457	0.942	0.432	0.277	0	1	0	0	Digestive
Poisoning by antibiotics	0.685	0.093	0.486	0.851	0.336	0.179	0	0.684	0.096	0.497	0.874	0.372	0.225	0	1	0	0	Injuries & Poisonings
Disorders of optic nerve and visual pathways	0.494	0.153	0.186	0.785	0.24	0.128	0.0012	0.507	0.123	0.278	0.762	0.271	0.162	0	1	0.0024	0	Sense Organs
Corneal opacity and other disorders of cornea	0.417	0.218	-0.027	0.829	0.219	0.124	0.0558	NA	0.277	0.113	1.197	0.277	0.167	0.0645	0	0.081	0.091	Sense Organs
Defibrination syndrome	0.301	0.067	0.155	0.419	0.38	0.311	0	0.364	0.047	0.339	0.524	0.408	0.33	0	0	0	0	Hematopoietic
Paralytic ileus	0.589	0.22	0.212	1.076	0.195	0.061	0.0074	NA	0.352	0.056	1.437	0.249	0.101	0.051	0	0.0131	0.0749	Digestive
Nasal polyps	0.53	0.204	0.101	0.901	0.205	0.084	0.0094	NA	0	0	0	0.058	0.058	NA	0	0.0165	NA	Respiratory
Rupture of synovium	0.725	0.233	0.415	1.328	0.219	0.054	0.0019	NA	0	0	0	0	0	NA	0	0.0037	NA	Musculoskeletal
Gastric ulcer	0.056	0.095	-0.137	0.236	0.099	0.086	0.5555	NA	0	0	0	0.019	0.019	NA	0	0.6161	NA	Digestive
Nervous system congenital anomalies	0.515	0.093	0.372	0.737	0.234	0.116	0	0.569	0.209	0.192	1.013	0.234	0.111	0.0065	1	0	0.0117	Congenital Anomalies
Coronary atherosclerosis	0.432	0.131	0.241	0.754	0.251	0.152	0.001	NA	0	0	0	0.177	0.177	NA	0	0.002	NA	Circulatory System
Other conditions of brain	0.635	0.152	0.321	0.917	0.231	0.086	0	0.747	0.182	0.414	1.128	0.272	0.111	0	1	0	0	Neurological
Upper gastrointestinal congenital anomalies	0.658	0.066	0.526	0.786	0.326	0.176	0	0.728	0.115	0.531	0.982	0.344	0.188	0	1	0	0	Congenital Anomalies
Psoriatic arthropathy	0.419	0.114	0.188	0.635	0.266	0.171	2e-04	NA	0.426	-1.037	0.633	0.188	0.188	1	0	4e-04	1	Dermatologic
Other disorders of ear	0.342	0.133	0.137	0.658	0.3	0.222	0.0101	NA	0.101	-0.037	0.36	0.302	0.256	0.0341	0	0.0175	0.0527	Sense Organs
Pericarditis	0.317	0.223	-0.014	0.859	0.132	0.06	0.1552	NA	0.179	0.008	0.709	0.171	0.099	0.0644	0	0.1905	0.091	Circulatory System
Secondary malignancy of lymph nodes	0	0	0	0	0.05	0.05	NA	NA	0	0	0	0.128	0.128	NA	0	NA	NA	Neoplasms
Dysuria	0.168	0.227	-0.31	0.579	0.102	0.064	0.4592	NA	0.195	-0.072	0.69	0.129	0.058	0.0906	0	0.5128	0.1212	Genitourinary
Disorders of conjunctiva	0	0.126	-0.323	0.172	0.06	0.06	1	NA	0.364	-0.249	1.179	0.134	0.035	0.2093	0	1	0.244	Sense Organs
Extrapyramidal disease and abnormal movement disorders	0.386	0.125	0.173	0.664	0.245	0.157	0.002	0.347	0.142	0.099	0.656	0.251	0.176	0.0145	0	0.0039	0.0244	Neurological
Nonspecific abnormal results of function study of brain and central nervous system	0.654	0.117	0.415	0.874	0.289	0.14	0	0.628	0.094	0.465	0.834	0.291	0.156	0	0	0	0	Neurological
Other disorders of urethra and urinary tract	0.777	0.167	0.445	1.1	0.24	0.062	0	NA	NA	NA	NA	NA	NA	NA	0	0	NA	Genitourinary
Benign neoplasm of unspecified sites	0.307	0.248	-0.181	0.793	0.11	0.04	0.2158	NA	0.466	0.002	1.83	0.163	0	0.1038	0	0.2513	0.1361	Neoplasms
Other specified erythematous conditions	0.708	0.077	0.55	0.85	0.3	0.138	0	0.735	0.097	0.514	0.892	0.321	0.163	0	1	0	0	Dermatologic
Other specified gastritis	0.069	0.225	-0.442	0.441	0.092	0.076	0.7591	NA	0	0	0	0.14	0.14	NA	0	0.8313	NA	Digestive
Otalgia	0.063	0.164	-0.36	0.282	0.157	0.143	0.7009	NA	0.085	-0.022	0.313	0.169	0.147	0.2211	0	0.772	0.2558	Sense Organs
Pain, swelling or discharge of eye	0	0	0	0	0.055	0.055	NA	NA	0	0	0	0.064	0.064	NA	0	NA	NA	Sense Organs
Bronchopneumonia and lung abscess	0.817	0.079	0.73	1.038	0.29	0.103	0	0.78	0.096	0.618	0.995	0.305	0.137	0	1	0	0	Respiratory
Vitamin D deficiency	0.613	0.221	0.174	1.039	0.282	0.142	0.0055	0.638	0.172	0.296	0.969	0.318	0.181	2e-04	0	0.0099	4e-04	Endocrine/Metabolic
Diseases of the salivary glands	0.331	0.159	0.046	0.668	0.156	0.081	0.0374	NA	0.272	0.169	1.234	0.213	0.094	0.0424	0	0.0578	0.0639	Digestive
Hypopotassemia	0.07	0.215	-0.508	0.335	0.102	0.087	0.7447	NA	0.197	-0.056	0.715	0.237	0.158	0.0639	0	0.8164	0.0907	Endocrine/Metabolic
Symptoms of the muscles	0	0	0	0	0.059	0.059	NA	NA	0	0	0	0.057	0.057	NA	0	NA	NA	Symptoms
Abnormal sputum	0.594	0.344	-0.108	1.238	0.177	0.041	0.0842	NA	0	0	0	0	0	NA	0	0.1142	NA	Respiratory
Other venous embolism and thrombosis	0.465	0.24	-0.055	0.885	0.185	0.079	0.0527	NA	0.489	-0.099	1.817	0.242	0.102	0.1838	0	0.0773	0.2177	Circulatory System
Musculoskeletal symptoms referable to limbs	0.482	0.244	0.092	1.049	0.173	0.063	0.0482	NA	0	0	0	0.067	0.067	NA	0	0.0718	NA	Symptoms
Intracranial hemorrhage (injury)	0.373	0.301	-0.298	0.88	0.105	0.02	0.2153	NA	0	0	0	0.005	0.005	NA	0	0.2512	NA	Injuries & Poisonings
Peritonitis and retroperitoneal infections	0.176	0.235	-0.361	0.561	0.108	0.068	0.4539	NA	0	0	0	0.107	0.107	NA	0	0.5075	NA	Digestive
Protein-calorie malnutrition	0.904	0.105	0.71	1.123	0.344	0.138	0	1.067	0.149	0.798	1.383	0.383	0.153	0	0	0	0	Endocrine/Metabolic
Other disorders of circulatory system	0.124	0.062	0.098	0.341	0.105	0.077	0.0455	NA	0	0	0	0.052	0.052	NA	0	0.0688	NA	Circulatory System
Hemoptysis	0.608	0.286	0.074	1.194	0.183	0.045	0.0335	NA	0.003	-0.006	0.005	0	0	1	0	0.0525	1	Respiratory
Benign neoplasm of respiratory and intrathoracic organs	0.323	0.259	-0.154	0.86	0.094	0.021	0.2124	NA	0.47	-1.071	0.773	0.057	0.057	1	0	0.2482	1	Neoplasms
Acne	0.493	0.069	0.349	0.619	0.307	0.194	0	0.463	0.116	0.255	0.711	0.306	0.206	1e-04	1	0	2e-04	Dermatologic
Helminthiases	0.327	0.197	-0.032	0.74	0.28	0.205	0.0969	NA	0.187	-0.003	0.729	0.292	0.221	0.075	0	0.1283	0.1025	Infectious Diseases
Colorectal cancer	0.296	0.21	0.061	0.886	0.181	0.113	0.1587	NA	NA	NA	NA	NA	NA	NA	0	0.1945	NA	Neoplasms
Hallux rigidus	0.421	0.167	0.097	0.753	0.219	0.124	0.0117	NA	0	0	0	0.104	0.104	NA	0	0.02	NA	Musculoskeletal
Other biliary tract disease	0.658	0.278	0.114	1.205	0.226	0.076	0.0179	NA	0.42	0.26	1.905	0.253	0.109	0.1117	0	0.0296	0.1441	Digestive
Valvular heart disease/ heart chambers	0.497	0.062	0.399	0.643	0.26	0.146	0	0.51	0.103	0.348	0.753	0.257	0.148	0	1	0	0	Congenital Anomalies
Certain early complications of trauma or procedure	0.507	0.365	-0.23	1.202	0.161	0.045	0.1648	NA	0.256	-0.026	0.979	0.187	0.093	0.0871	0	0.2012	0.1173	Injuries & Poisonings
Abnormal serum enzyme levels	0.28	0.222	-0.089	0.781	0.155	0.091	0.2072	NA	0.223	-0.009	0.865	0.179	0.113	0.1645	0	0.243	0.198	Digestive
Lyme disease	0	0	0	0	0.066	0.066	NA	NA	0	0	0	0.079	0.079	NA	0	NA	NA	Infectious Diseases
Disorders of adrenal glands	0.494	0.068	0.348	0.613	0.287	0.174	0	0.378	0.141	0.176	0.729	0.3	0.218	0.0073	1	0	0.0131	Endocrine/Metabolic
Noninfectious disorders of lymphatic channels	0.143	0.207	-0.357	0.455	0.107	0.074	0.4897	NA	0	0	0	0.103	0.103	NA	0	0.5456	NA	Circulatory System
Other abnormal blood chemistry	0.789	0.133	0.538	1.059	0.29	0.11	0	NA	0	-0.001	0	0.115	0.115	NA	0	0	NA	Symptoms
Jaundice (not of newborn)	0.994	0.063	0.862	1.108	0.344	0.117	0	1.092	0.11	0.839	1.27	0.381	0.146	0	0	0	0	Digestive
Cholelithiasis with other cholecystitis	0	0.308	-0.7	0.505	0.088	0.088	1	NA	0	0	0	0.096	0.096	NA	0	1	NA	Digestive
Type 2 diabetes with ophthalmic manifestations	0.879	0.115	0.691	1.141	0.39	0.19	0	1.008	0.205	0.471	1.276	0.404	0.187	0	0	0	0	Endocrine/Metabolic
Infestation (lice, mites)	0.428	0.072	0.292	0.572	0.405	0.307	0	0.437	0.075	0.199	0.494	0.432	0.338	0	1	0	0	Infectious Diseases
Venereal diseases due to Chlamydia trachomatis	0.162	0.118	-0.026	0.435	0.158	0.121	0.1698	NA	0.201	-0.279	0.508	0.161	0.114	0.2803	0	0.2065	0.3164	Infectious Diseases
Other chronic nonalcoholic liver disease	0	0.208	-0.551	0.265	0.123	0.123	1	NA	0.192	-0.141	0.61	0.226	0.18	0.2628	0	1	0.298	Digestive
Benign neoplasm of brain and other parts of nervous system	0	0	0	0	0.066	0.066	NA	NA	0	0	0	0	0	NA	0	NA	NA	Neoplasms
Varicella infection	0.551	0.119	0.335	0.802	0.281	0.155	0	0.658	0.092	0.49	0.85	0.283	0.142	0	1	0	0	Infectious Diseases
Hidradenitis	0.722	0.133	0.44	0.962	0.322	0.157	0	NA	0.447	-0.283	1.47	0.294	0.187	0.2672	0	0	0.3021	Dermatologic
Crystal arthropathies	0.238	0.275	-0.346	0.73	0.112	0.058	0.3868	NA	0	0	0	0.069	0.069	NA	0	0.435	NA	Endocrine/Metabolic
Alcoholic liver damage	0.552	0.144	0.35	0.914	0.228	0.102	1e-04	NA	NA	NA	NA	NA	NA	NA	0	2e-04	NA	Psychiatric Disorders
Complication due to other implant and internal device	0	0.233	-0.566	0.347	0.07	0.07	1	NA	0.329	-0.158	1.133	0.168	0.085	0.2383	0	1	0.274	Injuries & Poisonings
Thrombocytopenia	0.637	0.069	0.473	0.745	0.304	0.159	0	0.624	0.163	0.377	1.017	0.313	0.179	1e-04	1	0	2e-04	Hematopoietic
Pruritus and related conditions	0.05	0.132	-0.235	0.284	0.151	0.14	0.7048	NA	0.077	-0.199	0.102	0.18	0.18	1	0	0.7754	1	Dermatologic
Other aneurysm	0.549	0.077	0.338	0.641	0.31	0.185	0	NA	0.207	-0.472	0.341	0.244	0.244	1	0	0	1	Circulatory System
Fracture of neck of femur	0.216	0.233	-0.283	0.63	0.136	0.087	0.3539	NA	0	0	0	0.066	0.066	NA	0	0.3999	NA	Injuries & Poisonings
Speech and language disorder	0.771	0.059	0.714	0.945	0.345	0.169	0	0.921	0.075	0.787	1.083	0.356	0.158	0	1	0	0	Psychiatric Disorders
Chronic pharyngitis and nasopharyngitis	0.903	0.265	0.35	1.388	0.285	0.079	7e-04	1.032	0.192	0.537	1.292	0.324	0.102	0	1	0.0014	0	Respiratory
Pectus and other congenital anomalies of ribs/sternum	0.444	0.118	0.292	0.752	0.286	0.185	2e-04	0.52	0.111	0.334	0.768	0.289	0.177	0	1	4e-04	0	Congenital Anomalies
Other paralytic syndromes	0.653	0.111	0.379	0.813	0.245	0.096	0	0.653	0.118	0.363	0.824	0.263	0.123	0	1	0	0	Neurological
Retinal vascular changes and abnomalities	0.51	0.184	0.223	0.945	0.209	0.093	0.0056	NA	0	0	0	0.126	0.126	NA	0	0.0101	NA	Sense Organs
Mechanical complication of unspecified genitourinary device, implant, and graft	0.647	0.377	-0.041	1.435	0.181	0.034	0.0861	NA	0	0	0	0.039	0.039	NA	0	0.1163	NA	Injuries & Poisonings
Disorders of lacrimal system	0.821	0.172	0.515	1.189	0.271	0.083	0	0.84	0.203	0.479	1.273	0.295	0.114	0	1	0	0	Sense Organs
Other cerebral degenerations	0.442	0.077	0.343	0.647	0.253	0.153	0	0.429	0.091	0.2	0.557	0.27	0.177	0	1	0	0	Neurological
Aortic valve disease	0.586	0.141	0.371	0.925	0.245	0.111	0	NA	0.337	-0.047	1.272	0.283	0.173	0.1287	0	0	0.1606	Circulatory System
Unstable angina (intermediate coronary syndrome)	0.173	0.17	-0.171	0.497	0.189	0.15	0.3088	NA	NA	NA	NA	NA	NA	NA	0	0.3514	NA	Circulatory System
Chondrocalcinosis	0.247	0.276	-0.272	0.809	0.117	0.061	0.3708	NA	0	0	0	0.07	0.07	NA	0	0.4175	NA	Endocrine/Metabolic
Loose body in joint	0.581	0.362	0.12	1.541	0.217	0.085	0.1085	NA	0.401	-0.912	0.658	0.072	0.072	1	0	0.1409	1	Musculoskeletal
Disorders involving the immune mechanism	0.582	0.079	0.416	0.725	0.367	0.234	0	0.638	0.088	0.426	0.77	0.396	0.259	0	1	0	0	Endocrine/Metabolic
Heart valve disorders	0.618	0.108	0.36	0.785	0.258	0.117	0	0.561	0.219	0.147	1.007	0.276	0.155	0.0104	0	0	0.0179	Circulatory System
Acute pericarditis	0.154	0.233	-0.404	0.511	0.105	0.07	0.5086	NA	0	0	0	0.105	0.105	NA	0	0.5647	NA	Circulatory System
Peripheral vascular disease, unspecified	0.71	0.203	0.32	1.115	0.318	0.156	5e-04	NA	NA	NA	NA	NA	NA	NA	0	0.001	NA	Circulatory System
Synoviopathy	0.635	0.208	0.362	1.178	0.283	0.139	0.0023	NA	NA	NA	NA	NA	NA	NA	0	0.0044	NA	Musculoskeletal
Osteochondritis dissecans	0.864	0.236	0.384	1.31	0.231	0.034	3e-04	1.093	0.381	0.561	2.055	0.256	0.021	0.0041	1	6e-04	0.0076	Musculoskeletal
Cardiomyopathy	0.301	0.089	0.118	0.469	0.302	0.234	7e-04	NA	0.147	-0.045	0.53	0.313	0.267	0.1512	0	0.0014	0.1835	Circulatory System
Other and unspecified congenital anomalies	0.324	0.09	0.168	0.522	0.317	0.243	3e-04	0.382	0.092	0.207	0.567	0.316	0.234	0	1	6e-04	0	Congenital Anomalies
Juvenile rheumatoid arthritis	0.122	0.126	-0.154	0.338	0.246	0.218	0.3329	NA	0.142	-0.18	0.376	0.243	0.22	0.4469	0	0.3771	0.4896	Musculoskeletal
Hammer toe (acquired)	0.628	0.215	0.197	1.042	0.271	0.127	0.0035	NA	0.493	-0.04	1.892	0.301	0.132	0.1118	0	0.0065	0.1441	Musculoskeletal
Obstructive genitourinary defect	0.829	0.084	0.688	1.017	0.311	0.122	0	0.923	0.115	0.728	1.181	0.319	0.121	0	1	0	0	Congenital Anomalies
Osteomyelitis, periostitis, and other infections involving bone	0.307	0.295	-0.23	0.927	0.129	0.059	0.298	NA	0.309	-0.269	0.943	0.181	0.09	0.1751	0	0.3404	0.2081	Musculoskeletal
Toxic effect of noxious substances eaten as food	0.565	0.07	0.399	0.675	0.413	0.284	0	0.707	0.059	0.592	0.822	0.429	0.278	0	1	0	0	Injuries & Poisonings
Open wound of genital organs	0	0	0	0	0.018	0.018	NA	NA	0	0	0	0.022	0.022	NA	0	NA	NA	Injuries & Poisonings
Liver abscess and sequelae of chronic liver disease	0.412	0.223	0.116	0.99	0.169	0.075	0.0647	NA	0	0	0	0.129	0.129	NA	0	0.0911	NA	Digestive
Staphylococcus infections	0.53	0.056	0.444	0.665	0.348	0.227	0	0.498	0.077	0.371	0.672	0.365	0.258	0	1	0	0	Infectious Diseases
Other symptoms involving abdomen and pelvis	0.991	0.178	0.688	1.387	0.246	0.02	0	1.154	0.417	0.472	2.105	0.279	0.031	0.0057	0	0	0.0104	Digestive
Benign neoplasm of brain, cranial nerves, meninges	0	0	0	0	0.068	0.068	NA	NA	0.062	-0.142	0.102	0	0	1	0	NA	1	Neoplasms
Functional disorders of bladder	0.364	0.16	0.209	0.835	0.175	0.092	0.0229	NA	0.243	-0.114	0.839	0.213	0.146	0.2006	0	0.0372	0.2342	Genitourinary
Asthma with exacerbation	0.467	0.074	0.253	0.542	0.217	0.11	0	0.485	0.167	0.111	0.767	0.227	0.123	0.0037	1	0	0.0069	Respiratory
Disorders of mineral metabolism	0.19	0.088	0.061	0.404	0.311	0.268	0.0308	NA	0.091	-0.028	0.328	0.334	0.302	0.0949	0	0.0487	0.1265	Endocrine/Metabolic
Erythematosquamous dermatosis	1.101	0.106	0.886	1.3	0.323	0.072	0	1.142	0.15	0.797	1.384	0.355	0.109	0	1	0	0	Dermatologic
Primary/intrinsic cardiomyopathies	0.281	0.132	-0.02	0.497	0.3	0.235	0.0333	NA	0.1	0.075	0.466	0.315	0.27	0.0349	0	0.0523	0.0538	Circulatory System
Osteopenia or other disorder of bone and cartilage	0.426	0.171	0.096	0.765	0.279	0.182	0.0127	NA	0.495	0.161	2.102	0.267	0.059	0.0512	0	0.0216	0.0751	Musculoskeletal
Phobia	0	0	0	0	0.087	0.087	NA	NA	0	0	0	0.113	0.113	NA	0	NA	NA	Psychiatric Disorders
Painful respiration	0.435	0.277	-0.104	0.981	0.106	0.007	0.1163	NA	0.335	-0.222	1.091	0.142	0.023	0.097	0	0.1496	0.1286	Respiratory
Gonococcal infections	0.258	0.177	-0.002	0.692	0.161	0.102	0.1449	NA	0.238	-0.202	0.731	0.166	0.102	0.2121	0	0.1797	0.2465	Infectious Diseases
Fracture of pelvis	0	0	0	0	0.041	0.041	NA	NA	0	0	0	0.087	0.087	NA	0	NA	NA	Injuries & Poisonings
Glaucoma	0.837	0.146	0.644	1.217	0.354	0.163	0	0.48	0.17	0.077	0.745	0.32	0.217	0.0047	0	0	0.0087	Sense Organs
Crushing injury	0	0	0	0	0.043	0.043	NA	NA	0	0	0	0.024	0.024	NA	0	NA	NA	Injuries & Poisonings
Intestinal helminthiases	0.19	0.118	-0.012	0.449	0.248	0.205	0.1074	NA	0.145	-0.022	0.545	0.269	0.219	0.1096	0	0.1404	0.142	Infectious Diseases
Congenital anomalies of upper limb, including shoulder girdle	0.547	0.175	0.162	0.848	0.249	0.125	0.0018	0.665	0.132	0.516	1.033	0.258	0.115	0	1	0.0035	0	Congenital Anomalies
Other dyspnea	0.471	0.24	0.006	0.946	0.211	0.103	0.0497	0.519	0.194	0.068	0.829	0.211	0.099	0.0075	0	0.0737	0.0134	Respiratory
Prurigo and Lichen	0.208	0.153	-0.006	0.595	0.126	0.079	0.174	NA	0	0	0	0.101	0.101	NA	0	0.2103	NA	Dermatologic
Disorders of parathyroid gland	0.659	0.128	0.431	0.934	0.296	0.146	0	NA	0.257	-0.106	0.9	0.312	0.231	0.1424	0	0	0.1748	Endocrine/Metabolic
Cancer within the respiratory system	0.461	0.272	-0.058	1.008	0.177	0.072	0.0901	NA	NA	NA	NA	NA	NA	NA	0	0.1204	NA	Neoplasms
Cleft palate	0.706	0.077	0.546	0.85	0.351	0.19	0	0.845	0.083	0.7	1.024	0.368	0.187	0	1	0	0	Congenital Anomalies
Other specified congenital anomalies of nervous system	0.529	0.095	0.329	0.7	0.243	0.123	0	0.616	0.114	0.451	0.897	0.25	0.118	0	1	0	0	Congenital Anomalies
Cellulitis and abscess of face/neck	0.253	0.28	-0.228	0.87	0.139	0.081	0.3662	NA	0.001	-0.001	0.002	0.088	0.088	1	0	0.4133	1	Dermatologic
Calcaneal spur, Exostosis NOS	0	0	0	0	0.059	0.059	NA	NA	0	0	0	0	0	NA	0	NA	NA	Musculoskeletal
Aphasia/speech disturbance	0.687	0.062	0.569	0.812	0.319	0.163	0	0.789	0.072	0.688	0.971	0.337	0.167	0	0	0	0	Psychiatric Disorders
Obstructive chronic bronchitis	0.297	0.141	0.16	0.711	0.249	0.181	0.0352	NA	NA	NA	NA	NA	NA	NA	0	0.0548	NA	Respiratory
Psychogenic disorder	0.621	0.315	0.03	1.264	0.227	0.085	0.0487	NA	0.419	-0.087	1.556	0.273	0.127	0.1067	0	0.0723	0.1387	Psychiatric Disorders
Bronchitis	0.447	0.148	0.189	0.767	0.227	0.125	0.0025	0.499	0.186	0.222	0.952	0.241	0.134	0.0073	1	0.0048	0.0131	Respiratory
Other infectious and parasitic diseases	0.192	0.268	-0.43	0.621	0.143	0.099	0.4737	NA	0.187	-0.121	0.612	0.181	0.145	0.3718	0	0.5284	0.4104	Infectious Diseases
Isoimmunization of fetus or newborn	0.463	0.066	0.365	0.625	0.419	0.313	0	0.576	0.07	0.485	0.759	0.439	0.315	0	1	0	0	Pregnancy Complications
Sialoadenitis	0	0	0	0	0.041	0.041	NA	NA	0	0	0	0.075	0.075	NA	0	NA	NA	Digestive
Disorders of the globe	0.644	0.167	0.381	1.037	0.293	0.146	1e-04	0.687	0.176	0.402	1.091	0.319	0.171	1e-04	0	2e-04	2e-04	Sense Organs
Pulmonary collapse, interstitial and compensatory emphysema	0.748	0.213	0.391	1.225	0.229	0.059	4e-04	0.742	0.222	0.341	1.209	0.223	0.064	8e-04	1	8e-04	0.0016	Respiratory
Cancer of bronchus, lung	0.485	0.206	-0.041	0.767	0.181	0.07	0.0186	NA	NA	NA	NA	NA	NA	NA	0	0.0306	NA	Neoplasms
Seborrheic dermatitis	1.136	0.132	0.821	1.339	0.326	0.067	0	1.142	0.146	0.834	1.407	0.36	0.114	0	1	0	0	Dermatologic
Tachycardia NOS	0.433	0.298	-0.036	1.134	0.159	0.06	0.1462	NA	0.307	0.083	1.286	0.196	0.087	0.0993	0	0.181	0.1309	Circulatory System
Proteinuria	0.362	0.28	-0.092	1.004	0.205	0.123	0.1961	0.632	0.231	0.19	1.095	0.27	0.134	0.0062	1	0.232	0.0112	Endocrine/Metabolic
Type 1 diabetes with ophthalmic manifestations	0.88	0.113	0.674	1.116	0.402	0.201	0	0.976	0.216	0.503	1.351	0.4	0.19	0	0	0	0	Endocrine/Metabolic
Dermatophytosis	0.415	0.106	0.202	0.617	0.298	0.203	1e-04	0.477	0.134	0.229	0.756	0.339	0.236	4e-04	1	2e-04	9e-04	Infectious Diseases
Benign neoplasm of other endocrine glands and related structures	0.66	0.197	0.297	1.071	0.286	0.135	8e-04	NA	0.232	0.029	0.94	0.313	0.211	0.0419	0	0.0016	0.0634	Neoplasms
Torticollis	0.688	0.102	0.505	0.905	0.27	0.113	0	0.74	0.114	0.416	0.861	0.27	0.111	0	1	0	0	Musculoskeletal
Neoplasm of uncertain behavior	0.382	0.113	0.164	0.605	0.328	0.241	7e-04	0.33	0.138	0.11	0.649	0.358	0.287	0.0168	0	0.0014	0.0278	Neoplasms
Cellulitis and abscess of oral soft tissues	0.303	0.299	-0.14	1.03	0.15	0.081	0.3109	NA	0	0	0	0.08	0.08	NA	0	0.3534	NA	Digestive
Diseases of pulp and periapical tissues	0	0	0	0	0.09	0.09	NA	NA	0	0	0	0.138	0.138	NA	0	NA	NA	Digestive
Acute posthemorrhagic anemia	0.337	0.184	0.123	0.843	0.216	0.139	0.067	1.37	0.108	1.035	1.458	0.294	0	0	0	0.0935	0	Hematopoietic
Degenerative disease of the spinal cord	0.304	0.096	0.076	0.452	0.24	0.171	0.0015	NA	0.162	-0.03	0.605	0.259	0.211	0.1706	0	0.003	0.2043	Neurological
Retinal detachment with retinal defect	0.693	0.108	0.549	0.971	0.314	0.156	0	NA	0.35	0.409	1.78	0.284	0.145	0.0641	0	0	0.0908	Sense Organs
Lower gastrointestinal congenital anomalies	0.609	0.249	0.099	1.076	0.238	0.099	0.0145	0.637	0.151	0.35	0.944	0.244	0.107	0	1	0.0243	0	Congenital Anomalies
Specific nonpsychotic mental disorders due to brain damage	0.728	0.188	0.368	1.107	0.213	0.047	1e-04	NA	0.485	0.244	2.146	0.277	0.077	0.0549	0	2e-04	0.0794	Psychiatric Disorders
Seborrheic keratosis	0	0	0	0	0.103	0.103	NA	NA	0	0	0	0	0	NA	0	NA	NA	Dermatologic
Atherosclerosis	0.496	0.171	0.153	0.823	0.249	0.136	0.0037	NA	NA	NA	NA	NA	NA	NA	0	0.0068	NA	Circulatory System
Acute renal failure	0.677	0.262	0.218	1.246	0.218	0.063	0.0098	1.079	0.499	0.264	2.221	0.232	0	0.0306	0	0.017	0.0483	Genitourinary
Immunity deficiency	0.526	0.068	0.355	0.623	0.368	0.248	0	0.562	0.114	0.407	0.855	0.389	0.268	0	1	0	0	Endocrine/Metabolic
Osteoarthrosis, localized, secondary	0	0	0	0	0.069	0.069	NA	NA	0	0	0	0	0	NA	0	NA	NA	Musculoskeletal
Hydrocephalus	0.51	0.136	0.263	0.795	0.235	0.119	2e-04	0.526	0.144	0.341	0.905	0.249	0.136	3e-04	1	4e-04	7e-04	Neurological
Rosacea	0.449	0.255	0.04	1.038	0.206	0.104	0.0783	NA	0	0	0	0.153	0.153	NA	0	0.1071	NA	Dermatologic
Manlignant and unknown neoplasms of brain and nervous system	0	0	0	0	0.041	0.041	NA	NA	0	0	0	0.069	0.069	NA	0	NA	NA	Neoplasms
Diseases of white blood cells	0.44	0.221	0.138	1.005	0.224	0.124	0.0465	0.448	0.209	0.132	0.952	0.261	0.164	0.0321	1	0.07	0.0499	Hematopoietic
Leukemia	0.92	0.346	0.342	1.696	0.243	0.033	0.0078	NA	0.578	-0.059	2.205	0.266	0.065	0.1057	0	0.0138	0.1382	Neoplasms
Presbyopia	0.004	0.166	-0.425	0.227	0.156	0.155	0.9808	NA	NA	NA	NA	NA	NA	NA	0	1	NA	Sense Organs
Neuralgia, neuritis, and radiculitis NOS	0.39	0.266	0.031	1.073	0.166	0.077	0.1426	NA	0	0	0	0.061	0.061	NA	0	0.1779	NA	Symptoms
Intracerebral hemorrhage	0	0	-0.001	0	0.014	0.014	NA	NA	0	0	0	0	0	NA	0	NA	NA	Circulatory System
Varicose veins of lower extremity, symptomtic	0.251	0.253	-0.261	0.73	0.198	0.141	0.3212	NA	NA	NA	NA	NA	NA	NA	0	0.3643	NA	Circulatory System
Nerve root and plexus disorders	0	0	0	0	0.058	0.058	NA	NA	0.362	-0.824	0.595	0.129	0.129	1	0	NA	1	Neurological
Stricture/obstruction of ureter	1.079	0.221	0.681	1.548	0.297	0.051	0	1.126	0.262	0.588	1.613	0.325	0.083	0	1	0	0	Genitourinary
Other dyschromia	0.623	0.226	0.239	1.126	0.242	0.1	0.0058	0.577	0.174	0.297	0.979	0.264	0.14	9e-04	1	0.0104	0.0018	Dermatologic
Subarachnoid hemorrhage	0.566	0.357	0.159	1.558	0.209	0.08	0.1129	NA	0	0	0	0.103	0.103	NA	0	0.1459	NA	Circulatory System
Amblyopia	0.684	0.138	0.517	1.058	0.258	0.102	0	0.699	0.166	0.366	1.018	0.268	0.117	0	1	0	0	Sense Organs
Other specified cardiac dysrhythmias	0.087	0.104	-0.067	0.339	0.159	0.139	0.4029	NA	0	0	0	0.177	0.177	NA	0	0.4521	NA	Circulatory System
Cystic kidney disease	0.173	0.117	-0.005	0.453	0.321	0.282	0.1392	NA	0.149	-0.072	0.511	0.324	0.283	0.1975	0	0.1744	0.2317	Congenital Anomalies
Hypotension	0.683	0.276	0.245	1.325	0.208	0.052	0.0133	0.96	0.199	0.529	1.311	0.225	0.018	0	0	0.0225	0	Circulatory System
Other hypertensive complications	0.386	0.217	0.011	0.863	0.19	0.102	0.0753	NA	0	0	0	0.079	0.079	NA	0	0.1037	NA	Circulatory System
Cellulitis and abscess of arm/hand	0	0	0	0	0.097	0.097	NA	NA	0	0	0	0.112	0.112	NA	0	NA	NA	Dermatologic
Cellulitis and abscess of foot, toe	0	0	0	0	0.097	0.097	NA	NA	0	0	0	0.112	0.112	NA	0	NA	NA	Dermatologic
Cellulitis and abscess of leg, except foot	0	0	0	0	0.097	0.097	NA	NA	0	0	0	0.112	0.112	NA	0	NA	NA	Dermatologic
Duodenal ulcer	0.474	0.238	0.062	0.996	0.247	0.139	0.0464	NA	NA	NA	NA	NA	NA	NA	0	0.07	NA	Digestive
Paralytic strabismus	0.439	0.365	-0.196	1.235	0.129	0.029	0.2291	NA	0.522	-0.108	1.939	0.163	0	0.1475	0	0.2661	0.1801	Sense Organs
Encephalitis	0.506	0.12	0.217	0.688	0.175	0.059	0	NA	0.394	-0.258	1.287	0.173	0.073	0.2379	0	0	0.2739	Neurological
Intestinal disaccharidase deficiencies and disaccharide malabsorption	0.712	0.14	0.456	1.004	0.35	0.187	0	0.883	0.09	0.742	1.095	0.389	0.199	0	1	0	0	Endocrine/Metabolic
Congenital anomalies of mouth/tongue	0.634	0.056	0.566	0.784	0.363	0.218	0	0.747	0.102	0.542	0.942	0.375	0.214	0	1	0	0	Congenital Anomalies
Otosclerosis	0.605	0.09	0.464	0.815	0.319	0.181	0	NA	0	0	0	0.174	0.174	NA	0	0	NA	Sense Organs
Congenital anomalies of skin	0.505	0.083	0.358	0.682	0.342	0.227	0	0.445	0.087	0.3	0.643	0.342	0.246	0	1	0	0	Dermatologic
Pyogenic arthritis	0	0	0	0	0.039	0.039	NA	NA	0	0	0	0.074	0.074	NA	0	NA	NA	Musculoskeletal
Blindness and low vision	0.408	0.211	0.03	0.858	0.201	0.108	0.0532	NA	0.229	0.134	1.031	0.206	0.12	0.0814	0	0.0778	0.1105	Sense Organs
Congenital anomalies of skull and face bones	0.619	0.096	0.427	0.802	0.331	0.19	0	0.721	0.117	0.509	0.967	0.337	0.182	0	1	0	0	Congenital Anomalies
Frequency of urination and polyuria	0.544	0.345	0.038	1.39	0.17	0.046	0.1148	NA	0.438	0.17	1.889	0.218	0.043	0.0638	0	0.1479	0.0907	Genitourinary
Congenital anomalies of intestine	0.57	0.11	0.339	0.772	0.237	0.107	0	0.635	0.126	0.346	0.838	0.25	0.113	0	1	0	0	Congenital Anomalies
Toxic erythema	0.395	0.227	0.034	0.924	0.161	0.071	0.0818	NA	0.351	-0.099	1.277	0.167	0.078	0.2359	0	0.1112	0.2721	Dermatologic
Nonsenile Cataract	0.557	0.117	0.376	0.832	0.301	0.174	0	0.281	0.083	0.189	0.515	0.296	0.236	7e-04	0	0	0.0014	Sense Organs
Congenital anomaly of fingers/toes	0.456	0.063	0.365	0.613	0.307	0.203	0	0.526	0.08	0.423	0.736	0.312	0.198	0	1	0	0	Congenital Anomalies
Congenital anomalies of the eye	0.275	0.131	0.043	0.555	0.291	0.229	0.0358	NA	0.188	0.05	0.787	0.302	0.229	0.0689	0	0.0555	0.0959	Congenital Anomalies
Trigeminal nerve disorders [CN5]	0.494	0.292	-0.029	1.115	0.158	0.045	0.0907	NA	0	0	0	0.05	0.05	NA	0	0.1208	NA	Neurological
Eye infection, viral	0.656	0.093	0.47	0.836	0.27	0.121	0	0.806	0.137	0.508	1.047	0.321	0.148	0	1	0	0	Sense Organs
Disease of capillaries	0.312	0.156	0.037	0.648	0.273	0.202	0.0455	NA	0.189	-0.499	0.242	0.242	0.242	1	0	0.0688	1	Circulatory System
Malunion and nonunion of fracture	0	0	0	0	0	0	NA	NA	0	0	0	0	0	NA	0	NA	NA	Musculoskeletal
Colon cancer	0	0.305	-0.695	0.502	0.114	0.114	1	NA	NA	NA	NA	NA	NA	NA	0	1	NA	Neoplasms
Learning disorder	0.433	0.191	0.085	0.833	0.283	0.185	0.0234	0.543	0.146	0.286	0.857	0.29	0.173	2e-04	1	0.0379	4e-04	Psychiatric Disorders
Dysthymic disorder	0.824	0.33	0.212	1.506	0.251	0.063	0.0125	1.461	0.628	0.553	3.014	0.317	0.003	0.02	0	0.0213	0.0326	Psychiatric Disorders
severe protein-calorie malnutrition	0.888	0.103	0.697	1.1	0.361	0.159	0	1.016	0.127	0.807	1.304	0.384	0.166	0	1	0	0	Endocrine/Metabolic
Other nutritional deficiency	0.724	0.125	0.503	0.994	0.309	0.144	0	0.802	0.122	0.55	1.029	0.342	0.169	0	1	0	0	Endocrine/Metabolic
Progressive myopia	0.658	0.089	0.471	0.82	0.313	0.163	0	0.742	0.109	0.46	0.888	0.34	0.181	0	0	0	0	Sense Organs
Cancer, suspected or other	0	0	0	0	0.077	0.077	NA	NA	0	0	0	0	0	NA	0	NA	NA	Neoplasms
Hyperparathyroidism	0.742	0.133	0.504	1.025	0.309	0.14	0	NA	0.295	0.02	1.175	0.334	0.208	0.0481	0	0	0.0714	Endocrine/Metabolic
Hyposmolality and/or hyponatremia	0.842	0.172	0.473	1.149	0.259	0.067	0	NA	0.364	-0.044	1.383	0.302	0.158	0.0661	0	0	0.0927	Endocrine/Metabolic
Pituitary hypofunction	0.571	0.091	0.399	0.758	0.31	0.18	0	0.563	0.148	0.386	0.964	0.325	0.204	1e-04	1	0	2e-04	Endocrine/Metabolic
Poisoning by anticonvulsants and anti-Parkinsonism drugs	0.676	0.097	0.501	0.881	0.308	0.154	0	0.929	0.158	0.582	1.2	0.365	0.165	0	0	0	0	Injuries & Poisonings
Type 1 diabetes with ketoacidosis	0.273	0.166	-0.053	0.6	0.23	0.168	0.1001	NA	0.188	0.024	0.762	0.247	0.171	0.0634	0	0.1322	0.0905	Endocrine/Metabolic
Herpes zoster	0	0	0	0	0.073	0.073	NA	NA	0	0	0	0.098	0.098	NA	0	NA	NA	Infectious Diseases
Aortic aneurysm	0.413	0.216	0.019	0.866	0.304	0.21	0.0559	NA	NA	NA	NA	NA	NA	NA	0	0.081	NA	Circulatory System
Nonrheumatic mitral valve disorders	0.661	0.119	0.421	0.888	0.286	0.135	0	0.587	0.19	0.236	0.982	0.301	0.175	0.002	0	0	0.004	Circulatory System
Mitral valve disease	0.688	0.152	0.417	1.011	0.282	0.126	0	0.668	0.136	0.358	0.891	0.287	0.143	0	0	0	0	Circulatory System
Pectus excavatum	0.468	0.196	0.059	0.827	0.298	0.191	0.017	0.667	0.287	0.063	1.188	0.325	0.182	0.0201	1	0.0282	0.0327	Congenital Anomalies
Atrioventricular [AV] block	0.15	0.107	0.028	0.449	0.169	0.135	0.161	NA	0.291	-0.149	0.992	0.243	0.171	0.2468	0	0.1968	0.2816	Circulatory System
Delirium due to conditions classified elsewhere	0.636	0.288	0.029	1.159	0.222	0.077	0.0272	NA	NA	NA	NA	NA	NA	NA	0	0.0436	NA	Psychiatric Disorders
Suicidal ideation or attempt	0.39	0.277	-0.145	0.942	0.192	0.103	0.1591	NA	0.225	0.224	1.108	0.222	0.121	0.0379	0	0.1947	0.0581	Psychiatric Disorders
Suicide or self-inflicted injury	0.39	0.229	-0.014	0.884	0.192	0.103	0.0886	NA	0.227	0.087	0.975	0.222	0.121	0.0397	0	0.1191	0.0602	Psychiatric Disorders
Impacted cerumen	0.386	0.231	0.119	1.026	0.186	0.098	0.0947	NA	0.269	-0.094	0.961	0.228	0.124	0.0708	0	0.1256	0.0979	Sense Organs
Benign neoplasm of other parts of digestive system	0.473	0.281	0.151	1.25	0.199	0.091	0.0923	NA	0.568	-0.421	1.804	0.315	0.177	0.2569	0	0.1227	0.2918	Neoplasms
Other unspecified back disorders	0.306	0.258	-0.186	0.824	0.188	0.118	0.2356	NA	0.59	0.088	2.401	0.265	0.072	0.128	0	0.273	0.1603	Musculoskeletal
Arrhythmia (cardiac) NOS	0.691	0.229	0.314	1.213	0.237	0.079	0.0025	0.854	0.293	0.378	1.525	0.268	0.084	0.0036	0	0.0048	0.0068	Circulatory System
Other forms of chronic heart disease	0.773	0.196	0.4	1.168	0.235	0.059	1e-04	NA	0.395	0.158	1.707	0.237	0.073	0.0537	0	2e-04	0.0778	Circulatory System
Gram negative septicemia	0.83	0.295	0.396	1.551	0.247	0.058	0.0049	0.812	0.143	0.525	1.087	0.276	0.101	0	1	0.0089	0	Infectious Diseases
Abnormal granulation tissue	0	0	0	0	0.045	0.045	NA	NA	0	0	0	0.051	0.051	NA	0	NA	NA	Dermatologic
Viral hepatitis C	0.531	0.258	0.059	1.071	0.363	0.242	0.0396	NA	0.42	-0.387	1.26	0.352	0.247	0.2414	0	0.0607	0.2762	Infectious Diseases
Contracture of tendon (sheath)	0.505	0.161	0.201	0.834	0.244	0.129	0.0017	0.564	0.128	0.385	0.886	0.248	0.127	0	1	0.0033	0	Musculoskeletal
Nutritional marasmus	0.881	0.107	0.629	1.049	0.368	0.167	0	1.021	0.093	0.84	1.204	0.39	0.171	0	0	0	0	Endocrine/Metabolic
Hemorrhage from gastrointestinal ulcer	0	0	0	0	0.099	0.099	NA	NA	0.764	-0.501	2.496	0.367	0.122	0.135	0	NA	0.1668	Digestive
Ascites (non malignant)	0.42	0.373	-0.254	1.209	0.173	0.077	0.2602	NA	NA	NA	NA	NA	NA	NA	0	0.2993	NA	Digestive
Rheumatism, unspecified and fibrositis	0.634	0.268	0.125	1.173	0.267	0.123	0.018	NA	0.968	-2.906	0.889	0.116	0.116	1	0	0.0297	1	Musculoskeletal
Poisoning by hormones and synthetic substitutes	0.456	0.158	0.181	0.8	0.304	0.2	0.0039	0.274	0.068	0.141	0.408	0.337	0.278	1e-04	1	0.0072	2e-04	Injuries & Poisonings
Ankylosing spondylitis	0.399	0.188	0.004	0.74	0.311	0.22	0.0338	NA	0.203	0.01	0.807	0.305	0.238	0.1243	0	0.0529	0.1567	Musculoskeletal
Secondary malignancy of respiratory organs	0	0	0	0	0.022	0.022	NA	NA	NA	NA	NA	NA	NA	NA	0	NA	NA	Neoplasms
Visual field defects	0	0	0	0	0.078	0.078	NA	NA	0	0	0	0.024	0.024	NA	0	NA	NA	Sense Organs
Hematological disorders of newborn	0.285	0.032	0.195	0.32	0.335	0.27	0	0.34	0.035	0.275	0.411	0.337	0.264	0	1	0	0	Pregnancy Complications
Hypoventilation	0.912	0.129	0.71	1.214	0.308	0.1	0	0.931	0.149	0.553	1.138	0.318	0.118	0	1	0	0	Respiratory
Stomatitis and mucositis (ulcerative)	0.071	0.007	0.124	0.153	0.144	0.128	0	NA	0.177	-0.253	0.442	0.159	0.138	0.5759	0	0	0.6254	Digestive
Torsion dystonia	0.529	0.153	0.175	0.773	0.261	0.141	5e-04	0.401	0.133	0.153	0.676	0.275	0.188	0.0026	1	0.001	0.005	Neurological
Conjunctivitis, noninfectious	0.646	0.071	0.456	0.736	0.309	0.161	0	0.678	0.15	0.37	0.959	0.333	0.187	0	1	0	0	Sense Organs
Paroxysmal ventricular tachycardia	0.336	0.142	0.091	0.648	0.32	0.244	0.018	NA	0.171	-0.111	0.559	0.354	0.291	0.0888	0	0.0297	0.119	Circulatory System
Hemorrhage NOS	0	0	0	0	0	0	NA	NA	0	-0.001	0	0.034	0.034	NA	0	NA	NA	Circulatory System
Type 2 diabetes with neurological manifestations	0.522	0.127	0.264	0.762	0.281	0.162	0	NA	NA	NA	NA	NA	NA	NA	0	0	NA	Endocrine/Metabolic
Macular degeneration (senile) of retina NOS	0.508	0.26	0.174	1.193	0.234	0.118	0.0507	NA	0.21	-0.477	0.345	0.126	0.126	1	0	0.0748	1	Sense Organs
Secondary malignant neoplasm of liver	0	0	0	0	0	0	NA	NA	NA	NA	NA	NA	NA	NA	0	NA	NA	Neoplasms
Other diseases of lung	0.509	0.224	0.17	1.05	0.266	0.15	0.0231	0.397	0.142	0.073	0.63	0.274	0.189	0.0052	1	0.0374	0.0095	Respiratory
Other diseases of respiratory system, NEC	0.862	0.095	0.691	1.064	0.32	0.123	0	0.95	0.142	0.687	1.243	0.334	0.13	0	1	0	0	Respiratory
Swelling, mass, or lump in head and neck [Space-occupying lesion, intracranial NOS]	0	0	0	0	0.025	0.025	NA	NA	0	0	0	0.05	0.05	NA	0	NA	NA	Psychiatric Disorders
Peripheral angiopathy in diseases classified elsewhere	0.678	0.219	0.299	1.156	0.302	0.148	0.002	NA	NA	NA	NA	NA	NA	NA	0	0.0039	NA	Circulatory System
Cancer of other lymphoid, histiocytic tissue	0	0	0	0	0.093	0.093	NA	NA	0.766	-1.851	1.153	0.099	0.099	1	0	NA	1	Neoplasms
Diplopia and disorders of binocular vision	0	0	0	0	0.015	0.015	NA	NA	0	0	0	0.056	0.056	NA	0	NA	NA	Sense Organs
Articular cartilage disorder	0	0	0	0	0.074	0.074	NA	NA	0	0	0	0.113	0.113	NA	0	NA	NA	Musculoskeletal
Atherosclerosis of the extremities	0.493	0.191	0.069	0.818	0.266	0.154	0.0098	NA	NA	NA	NA	NA	NA	NA	0	0.017	NA	Circulatory System
Non-Hodgkins lymphoma	0	0	0	0	0.095	0.095	NA	NA	0.474	-1.141	0.717	0.104	0.104	1	0	NA	1	Neoplasms
Renal failure NOS	0.618	0.284	0.015	1.129	0.241	0.1	0.0296	NA	0	0	0	0.144	0.144	NA	0	0.047	NA	Genitourinary
Nonspecific abnormal findings in stool contents	1.151	0.252	0.665	1.654	0.306	0.043	0	1.256	0.172	0.798	1.473	0.32	0.05	0	0	0	0	Digestive
Disorders of acoustic nerve	0.505	0.143	0.266	0.825	0.238	0.123	4e-04	NA	0.277	-0.016	1.071	0.276	0.172	0.08	0	8e-04	0.1088	Sense Organs
Other abnormal glucose	0.647	0.12	0.298	0.766	0.263	0.116	0	NA	0.298	-0.053	1.117	0.274	0.153	0.0593	0	0	0.0853	Endocrine/Metabolic
Acid-base balance disorder	0.461	0.109	0.264	0.69	0.298	0.193	0	0.478	0.086	0.252	0.588	0.31	0.207	0	0	0	0	Endocrine/Metabolic
Other specified congenital anomalies of kidney	0.577	0.117	0.289	0.748	0.247	0.115	0	0.601	0.158	0.294	0.912	0.258	0.128	1e-04	1	0	2e-04	Congenital Anomalies
Insomnia	0.541	0.272	0.15	1.215	0.256	0.133	0.0467	0.639	0.227	0.171	1.059	0.281	0.143	0.0049	1	0.0702	0.009	Neurological
Anomalies of respiratory system, congenital	0.544	0.132	0.311	0.828	0.272	0.148	0	0.579	0.142	0.287	0.846	0.271	0.147	0	1	0	0	Congenital Anomalies
Congenital osteodystrophies	0.199	0.081	0.034	0.352	0.298	0.253	0.014	NA	0.157	-0.089	0.525	0.307	0.265	0.219	0	0.0235	0.2537	Congenital Anomalies
Chronic pancreatitis	0.624	0.179	0.249	0.95	0.272	0.13	5e-04	NA	NA	NA	NA	NA	NA	NA	0	0.001	NA	Digestive
Unspecified osteomyelitis	0.503	0.395	-0.128	1.422	0.174	0.059	0.2029	NA	0.392	-0.179	1.359	0.224	0.107	0.1644	0	0.2395	0.198	Musculoskeletal
Optic neuritis/neuropathy	0	0	0	0	0.014	0.014	NA	NA	0	0	0	0.079	0.079	NA	0	NA	NA	Sense Organs
Abnormality of gait	0.577	0.142	0.291	0.846	0.263	0.132	0	0.666	0.196	0.39	1.157	0.27	0.127	7e-04	0	0	0.0014	Neurological
Cancer of brain and nervous system	0	0	0	0	0.046	0.046	NA	NA	0	0	0	0.071	0.071	NA	0	NA	NA	Neoplasms
Other nondiabetic retinopathy	0.899	0.223	0.541	1.416	0.289	0.084	1e-04	NA	NA	NA	NA	NA	NA	NA	0	2e-04	NA	Sense Organs
Localized superficial swelling, mass, or lump	0.529	0.33	0.045	1.338	0.171	0.051	0.1089	NA	0	0	0	0.053	0.053	NA	0	0.1413	NA	Dermatologic
Sialolithiasis	0.662	0.439	-0.102	1.618	0.205	0.054	0.1316	NA	0	0	0	0.093	0.093	NA	0	0.1666	NA	Digestive
Delay in sexual development and puberty NEC	0.588	0.106	0.39	0.806	0.344	0.21	0	0.709	0.088	0.518	0.862	0.356	0.204	0	1	0	0	Endocrine/Metabolic
Hemorrhage of gastrointestinal tract	0.702	0.383	0.16	1.661	0.18	0.02	0.0668	NA	0	0	0	0.064	0.064	NA	0	0.0935	NA	Digestive
Emphysema	0.794	0.228	0.418	1.312	0.316	0.135	5e-04	NA	NA	NA	NA	NA	NA	NA	0	0.001	NA	Respiratory
Cancer of urinary organs (incl. kidney and bladder)	0.328	0.224	-0.009	0.868	0.179	0.104	0.1431	NA	NA	NA	NA	NA	NA	NA	0	0.178	NA	Neoplasms
Raynaud's syndrome	0	0	0	0	0.055	0.055	NA	NA	0.488	-1.111	0.802	0	0	1	0	NA	1	Circulatory System
Oral aphthae	0.706	0.173	0.427	1.106	0.288	0.127	0	0.787	0.247	0.379	1.347	0.306	0.137	0.0014	1	0	0.0028	Digestive
Keloid scar	0.572	0.189	0.241	0.983	0.226	0.095	0.0025	NA	0.296	0.118	1.278	0.253	0.119	0.0362	0	0.0048	0.0556	Dermatologic
Cardiac arrest	0	0	0	0	0.058	0.058	NA	NA	0	0	0	0.101	0.101	NA	0	NA	NA	Circulatory System
Acidosis	0.434	0.156	0.204	0.816	0.298	0.199	0.0054	0.464	0.088	0.282	0.626	0.311	0.211	0	0	0.0098	0	Endocrine/Metabolic
Polyarteritis nodosa and allied conditions	0	0	0	0	0.05	0.05	NA	NA	0	0	0	0.082	0.082	NA	0	NA	NA	Circulatory System
Other disorders of stomach and duodenum	0.565	0.191	0.152	0.899	0.228	0.099	0.0031	NA	0.21	0.112	0.934	0.241	0.148	0.0383	0	0.0058	0.0586	Digestive
Spinal cord injury without evidence of spinal bone injury	0	0	0	0	0.034	0.034	NA	NA	0	0	0	0.031	0.031	NA	0	NA	NA	Injuries & Poisonings
Cancer of brain	0	0	0	0	0	0	NA	NA	0.001	-0.004	0.002	0	0	1	0	NA	1	Neoplasms
Chronic laryngitis	0.483	0.382	-0.163	1.334	0.184	0.074	0.2061	NA	0.419	-0.124	1.518	0.258	0.135	0.1722	0	0.2424	0.2059	Respiratory
Hormones and synthetic substitutes causing adverse effects in therapeutic use	0.378	0.076	0.225	0.522	0.299	0.213	0	NA	0.164	-0.016	0.626	0.339	0.286	0.1274	0	0	0.1598	Injuries & Poisonings
Cysts of the jaws	0.002	0	0.005	0.005	0.077	0.077	0	NA	0	0	0	0.083	0.083	NA	0	0	NA	Digestive
Spontaneous ecchymoses	0.479	0.278	-0.001	1.089	0.231	0.122	0.0849	0.577	0.182	0.074	0.787	0.238	0.114	0.0015	0	0.115	0.003	Hematopoietic
Acute gastritis	0.714	0.351	-0.05	1.326	0.185	0.023	0.0419	NA	0.756	-1.839	1.123	0	0	1	0	0.0638	1	Digestive
Interstitial emphysema and related conditions of newborn	0.585	0.088	0.402	0.747	0.284	0.151	0	0.675	0.142	0.432	0.989	0.283	0.138	0	1	0	0	Pregnancy Complications
Alopecia	0.745	0.202	0.271	1.062	0.291	0.121	2e-04	0.917	0.364	0.329	1.757	0.324	0.127	0.0118	1	4e-04	0.0202	Dermatologic
Adrenal hyperfunction	0.559	0.149	0.34	0.925	0.285	0.158	2e-04	0.503	0.116	0.303	0.758	0.29	0.182	0	1	4e-04	0	Endocrine/Metabolic
Complications of cardiac/vascular device, implant, and graft	0.744	0.398	-0.007	1.555	0.23	0.061	0.0616	NA	0.617	0.025	2.445	0.287	0.093	0.1442	0	0.0874	0.1767	Injuries & Poisonings
Other specified diseases of hair and hair follicles	0.549	0.367	0.055	1.495	0.218	0.092	0.1347	NA	0.311	-0.152	1.066	0.244	0.14	0.1212	0	0.1699	0.1533	Dermatologic
Disorders of calcium/phosphorus metabolism	0.062	0.125	-0.273	0.216	0.246	0.231	0.6199	NA	0.082	-0.197	0.125	0.289	0.289	1	0	0.684	1	Endocrine/Metabolic
Circadian rhythm sleep disorder	0.814	0.102	0.652	1.052	0.327	0.141	0	0.931	0.169	0.562	1.226	0.349	0.149	0	1	0	0	Neurological
Erythema nodosum	0	0	0	0	0.117	0.117	NA	NA	0	0	0	0.152	0.152	NA	0	NA	NA	Dermatologic
Congenital anomalies of peripheral vascular system	0.517	0.351	-0.015	1.363	0.206	0.088	0.1408	NA	0.416	-0.332	1.299	0.215	0.104	0.2113	0	0.1762	0.246	Congenital Anomalies
Anomalous atrioventricular excitation	0.44	0.318	-0.008	1.24	0.197	0.096	0.1665	NA	0.397	-0.2	1.355	0.227	0.094	0.1201	0	0.203	0.1522	Circulatory System
Gram positive septicemia	0.995	0.411	0.443	2.052	0.227	0	0.0155	0.825	0.248	0.375	1.346	0.235	0.058	9e-04	0	0.0259	0.0018	Infectious Diseases
Hepatitis NOS	0	0	0	0	0.036	0.036	NA	NA	0	0	0	0.081	0.081	NA	0	NA	NA	Infectious Diseases
Peritoneal or intestinal adhesions	0	0	0	0	0.066	0.066	NA	NA	0	0	0	0.14	0.14	NA	0	NA	NA	Digestive
Hemorrhage of fetus or newborn	0.593	0.065	0.463	0.717	0.322	0.187	0	0.652	0.072	0.543	0.825	0.324	0.184	0	1	0	0	Pregnancy Complications
Secondary malignancy of bone	0	0	0	0	0	0	NA	NA	NA	NA	NA	NA	NA	NA	0	NA	NA	Neoplasms
Primary thrombocytopenia	0.613	0.232	0.274	1.184	0.288	0.148	0.0082	0.565	0.219	0.179	1.039	0.269	0.148	0.0099	1	0.0144	0.0171	Hematopoietic
Infection/inflammation of internal prosthetic device, implant, and graft	0	0	0	0	0	0	NA	NA	0	0	0	0	0	NA	0	NA	NA	Infectious Diseases
Supraventricular premature beats	0	0	0	0	0.033	0.033	NA	NA	0.608	-1.387	0.996	0	0	1	0	NA	1	Circulatory System
Blood in stool	0	0	0	0	0.07	0.07	NA	NA	0.956	-2.763	0.986	0	0	1	0	NA	1	Digestive
Circulatory disease NEC	0	0	0	0	0.151	0.151	NA	NA	0	0	0	0.152	0.152	NA	0	NA	NA	Circulatory System
Malignant neoplasm of rectum, rectosigmoid junction, and anus	0.001	0.508	-1.154	0.837	0.071	0.071	0.9984	NA	NA	NA	NA	NA	NA	NA	0	1	NA	Neoplasms
Esophageal bleeding (varices/hemorrhage)	0.475	0.403	-0.187	1.393	0.201	0.093	0.2385	NA	NA	NA	NA	NA	NA	NA	0	0.2757	NA	Digestive
Nerve plexus lesions	0	0	0	0	0.092	0.092	NA	NA	0.559	-1.272	0.919	0.103	0.103	1	0	NA	1	Neurological
Benign neoplasm of eye	0	0	0	0	0.08	0.08	NA	NA	0	0	0	0.042	0.042	NA	0	NA	NA	Neoplasms
Symptoms involving respiratory system and other chest symptoms	0.389	0.357	-0.275	1.125	0.199	0.11	0.2759	NA	0	0	0	0.09	0.09	NA	0	0.3166	NA	Respiratory
Toxic effect of carbon monoxide	0.193	0.158	-0.101	0.516	0.333	0.289	0.2219	NA	0.153	-0.059	0.542	0.386	0.343	0.1956	0	0.2581	0.2302	Injuries & Poisonings
Reiter's disease	0	0	0	0	0.083	0.083	NA	NA	0	0	0	0.093	0.093	NA	0	NA	NA	Musculoskeletal
Bronchiectasis	0.634	0.415	0.107	1.735	0.257	0.112	0.1266	NA	0	0	0	0.151	0.151	NA	0	0.1612	NA	Respiratory
Other deficiency anemia	0.679	0.464	-0.163	1.657	0.263	0.108	0.1434	NA	0.599	-0.147	2.2	0.304	0.137	0.1952	0	0.178	0.2301	Hematopoietic
Other disorders of lipoid metabolism	0.442	0.181	0.118	0.827	0.334	0.233	0.0146	0.43	0.182	0.044	0.757	0.366	0.273	0.0181	1	0.0244	0.0296	Endocrine/Metabolic
Benign neoplasm of thyroid glands	0.657	0.513	-0.05	1.963	0.224	0.074	0.2003	NA	0.511	-1.375	0.63	0.154	0.154	0.9984	0	0.2367	1	Neoplasms
Congestive heart failure (CHF) NOS	0.7	0.121	0.445	0.918	0.264	0.105	0	NA	NA	NA	NA	NA	NA	NA	0	0	NA	Circulatory System
Keratoconjunctivitis	0.484	0.361	-0.005	1.409	0.195	0.084	0.18	NA	0.354	0.213	1.602	0.251	0.13	0.1117	0	0.2168	0.1441	Sense Organs
Other disorders of biliary tract	0	0	0.001	0.001	0.062	0.061	NA	NA	0.125	-0.312	0.177	0	0	1	0	NA	1	Digestive
Other alveolar and parietoalveolar pneumonopathy	0.554	0.343	-0.023	1.319	0.227	0.1	0.1063	NA	0.47	-0.362	1.482	0.325	0.172	0.1325	0	0.1394	0.1645	Respiratory
Decreased libido	0	0	0	0	0.11	0.11	NA	NA	0.433	-0.987	0.712	0.094	0.094	1	0	NA	1	Psychiatric Disorders
Kyphosis (acquired)	0.723	0.5	-0.213	1.746	0.237	0.072	0.1482	NA	0.415	0.152	1.778	0.267	0.09	0.0484	0	0.1833	0.0717	Musculoskeletal
Other demyelinating diseases of central nervous system	0.525	0.301	0.034	1.215	0.257	0.137	0.0811	NA	0.347	-0.003	1.356	0.282	0.145	0.0651	0	0.1106	0.0917	Neurological
Secondary malignant neoplasm of digestive systems	0	0	0	0	0	0	NA	NA	NA	NA	NA	NA	NA	NA	0	NA	NA	Neoplasms
Joint effusions	0	0	0	0	0.068	0.068	NA	NA	0	0	0	0.135	0.135	NA	0	NA	NA	Musculoskeletal
Arthropod-borne diseases	0.284	0.227	-0.198	0.693	0.255	0.19	0.2109	NA	0.224	0.131	1.009	0.298	0.212	0.0741	0	0.2468	0.1015	Infectious Diseases
Diseases and other conditions of the tongue	0	0	0	0	0.075	0.075	NA	NA	0	0	0	0.12	0.12	NA	0	NA	NA	Digestive
Paralysis/spasm of vocal cords or larynx	0.77	0.484	-0.063	1.835	0.175	0	0.1116	NA	0	0	0	0	0	NA	0	0.1446	NA	Respiratory
Tuberculosis	0.277	0.129	0.069	0.573	0.325	0.261	0.0318	NA	0.164	-0.027	0.614	0.355	0.307	0.1739	0	0.0502	0.2073	Infectious Diseases
Cirrhosis of liver without mention of alcohol	0	0	0	0	0.137	0.137	NA	NA	NA	NA	NA	NA	NA	NA	0	NA	NA	Digestive
Effects of heat, cold and air pressure	1.022	0.224	0.549	1.427	0.309	0.076	0	0.937	0.33	0.183	1.475	0.313	0.111	0.0045	1	0	0.0083	Symptoms
Congenital musculoskeletal deformities of spine	0.229	0.145	0.023	0.591	0.164	0.112	0.1143	NA	0.123	0.106	0.587	0.179	0.133	0.0863	0	0.1475	0.1165	Congenital Anomalies
Convulsions	0.766	0.188	0.506	1.244	0.297	0.122	0	0.81	0.194	0.385	1.144	0.312	0.138	0	1	0	0	Neurological
Alteration of consciousness	0.494	0.369	-0.221	1.225	0.237	0.124	0.1807	NA	0.051	-0.116	0.084	0.149	0.149	1	0	0.2173	1	Psychiatric Disorders
Contracture of joint	0.676	0.364	0.071	1.497	0.246	0.092	0.0633	NA	0.357	0.09	1.491	0.274	0.124	0.0499	0	0.0894	0.0736	Musculoskeletal
Congenital hypertrophic pyloric stenosis	0.462	0.074	0.307	0.597	0.324	0.218	0	0.516	0.111	0.282	0.717	0.327	0.216	0	1	0	0	Congenital Anomalies
Cysts of oral soft tissues	0	0	0	0	0	0	NA	NA	0	0	0	0	0	NA	0	NA	NA	Digestive
Poisoning by primarily systemic agents	0.467	0.08	0.338	0.652	0.38	0.273	0	0.499	0.067	0.36	0.622	0.402	0.295	0	1	0	0	Injuries & Poisonings
Corneal degenerations	0.535	0.16	0.249	0.877	0.293	0.171	8e-04	0.594	0.259	0.195	1.208	0.314	0.187	0.0218	0	0.0016	0.0352	Sense Organs
Stricture and stenosis of esophagus	0	0	0	0	0.13	0.13	NA	NA	0	0	0	0.174	0.174	NA	0	NA	NA	Digestive
Femoral hernia	0.31	0.244	-0.059	0.899	0.203	0.132	0.2039	NA	0.428	-0.318	1.358	0.248	0.151	0.2899	0	0.2404	0.3262	Digestive
Lung disease due to external agents	0.467	0.356	-0.207	1.191	0.227	0.121	0.1896	NA	0	-0.001	0	0.158	0.158	NA	0	0.226	NA	Respiratory
Nephrotic syndrome without mention of glomerulonephritis	0.473	0.176	0.016	0.706	0.249	0.141	0.0072	NA	0.374	-0.389	1.077	0.269	0.154	0.1526	0	0.0128	0.1846	Genitourinary
Intestinal infection due to C. difficile	0	0	0	0	0.06	0.06	NA	NA	0	0	0	0.132	0.132	NA	0	NA	NA	Infectious Diseases
Acromegaly and gigantism	0.546	0.088	0.418	0.763	0.396	0.272	0	0.664	0.181	0.256	0.965	0.422	0.28	2e-04	1	0	4e-04	Endocrine/Metabolic
Hypotension NOS	0.857	0.505	-0.011	1.969	0.253	0.058	0.0897	NA	0.47	-0.251	1.591	0.264	0.119	0.151	0	0.1201	0.1835	Circulatory System
Lymphoid leukemia	0.675	0.545	-0.198	1.938	0.222	0.068	0.2155	NA	0	0	0	0.092	0.092	NA	0	0.2512	NA	Neoplasms
Hypertensive heart and/or renal disease	0.622	0.193	0.204	0.961	0.296	0.154	0.0013	NA	NA	NA	NA	NA	NA	NA	0	0.0026	NA	Circulatory System
Anisometropia	0.502	0.169	0.245	0.909	0.249	0.135	0.003	0.468	0.195	0.177	0.941	0.261	0.16	0.0164	1	0.0056	0.0272	Sense Organs
Neural tube defects	0.387	0.264	-0.128	0.905	0.222	0.134	0.1427	NA	0.188	-0.227	0.51	0.185	0.143	0.2898	0	0.1779	0.3262	Congenital Anomalies
Pyogenic granuloma	0.001	0	0.001	0.002	0.006	0.006	0	NA	0	0	0	0.044	0.044	NA	0	0	NA	Dermatologic
Calculus of lower urinary tract	0.555	0.349	0.103	1.469	0.216	0.089	0.1118	NA	0.013	-0.03	0.022	0	0	1	0	0.1446	1	Genitourinary
Megaloblastic anemia	0.868	0.602	-0.137	2.225	0.3	0.103	0.1493	NA	0.638	-0.29	2.212	0.307	0.092	0.1167	0	0.1844	0.149	Hematopoietic
Disorders of iris and ciliary body	0	0	0	0	0.083	0.083	NA	NA	0	0	0	0.116	0.116	NA	0	NA	NA	Sense Organs
Disorders of bilirubin excretion	0.599	0.199	0.166	0.947	0.278	0.141	0.0026	NA	0.301	0.122	1.304	0.301	0.163	0.0329	0	0.0049	0.0511	Endocrine/Metabolic
Cancer of larynx, pharynx, nasal cavities	0	0	0	0	0.068	0.068	NA	NA	NA	NA	NA	NA	NA	NA	0	NA	NA	Neoplasms
Duodenitis	0	0	0	0	0.02	0.02	NA	NA	NA	NA	NA	NA	NA	NA	0	NA	NA	Digestive
Acute periodontitis	0	0	0	0	0.037	0.037	NA	NA	0.465	-1.059	0.765	0.128	0.128	1	0	NA	1	Digestive
Mastoiditis & related conditions	0	0	0	0	0.05	0.05	NA	NA	0	0	0	0.053	0.053	NA	0	NA	NA	Sense Organs
Nystagmus and other irregular eye movements	0.277	0.155	-0.048	0.559	0.258	0.195	0.0739	0.389	0.114	0.195	0.641	0.274	0.191	6e-04	1	0.1022	0.0013	Sense Organs
Dementias	0.528	0.328	-0.009	1.277	0.263	0.143	0.1075	NA	NA	NA	NA	NA	NA	NA	0	0.1404	NA	Psychiatric Disorders
Myeloproliferative disease	0.577	0.318	0.018	1.265	0.241	0.11	0.0696	0.491	0.185	0.115	0.839	0.287	0.182	0.008	1	0.097	0.0142	Neoplasms
Gingivitis	0.698	0.247	0.223	1.193	0.274	0.114	0.0047	0.611	0.157	0.104	0.721	0.262	0.131	1e-04	1	0.0086	2e-04	Digestive
Tooth complications likely association with other diseases	0.679	0.155	0.389	0.997	0.28	0.125	0	0.792	0.226	0.346	1.232	0.286	0.115	5e-04	1	0	0.0011	Digestive
Thyroiditis, acute and subacute	0	0	0	0	0.118	0.118	NA	NA	NA	NA	NA	NA	NA	NA	0	NA	NA	Endocrine/Metabolic
Decubitus ulcer	0	0	-0.001	0.001	0	0	NA	NA	NA	NA	NA	NA	NA	NA	0	NA	NA	Dermatologic
Benign neoplasm of pituitary gland and craniopharyngeal duct (pouch)	0.607	0.413	-0.259	1.361	0.238	0.1	0.1416	NA	0.652	0.535	3.09	0.261	0	0.0624	0	0.177	0.0896	Neoplasms
Type 2 diabetes with renal manifestations	0	0.386	-0.939	0.573	0.165	0.165	1	NA	NA	NA	NA	NA	NA	NA	0	1	NA	Endocrine/Metabolic
Cancer of connective tissue	0	0	0	0	0.048	0.048	NA	NA	0	-0.001	0	0.101	0.101	NA	0	NA	NA	Neoplasms
Other ill-defined and unknown causes of morbidity and mortality	0.551	0.246	0.029	0.993	0.274	0.148	0.0251	NA	0.254	-0.019	0.976	0.284	0.199	0.1199	0	0.0405	0.1522	NA
Throat pain	0	0	0	0	0.076	0.076	NA	NA	0	0	0	0.095	0.095	NA	0	NA	NA	Respiratory
Other CNS infection and poliomyelitis	0.69	0.362	0.065	1.485	0.207	0.05	0.0566	NA	0.602	0.235	2.594	0.244	0	0.0589	0	0.0817	0.0849	Neurological
Sacroiliitis NEC	0	0	0	0	0.165	0.165	NA	NA	0.288	-0.656	0.474	0.189	0.189	1	0	NA	1	Musculoskeletal
Adverse effects of sedatives or other central nervous system depressants and anesthetics	0.362	0.212	-0.029	0.802	0.215	0.132	0.0877	NA	0	0	0	0.18	0.18	NA	0	0.1183	NA	Injuries & Poisonings
Benign neoplasm of adrenal gland	0	0	0	0	0.133	0.133	NA	NA	NA	NA	NA	NA	NA	NA	0	NA	NA	Neoplasms
Thyroid cancer	1.016	0.281	0.388	1.491	0.374	0.143	3e-04	NA	NA	NA	NA	NA	NA	NA	0	6e-04	NA	Neoplasms
Separation of retinal layers	0.898	0.221	0.539	1.404	0.288	0.083	0	NA	NA	NA	NA	NA	NA	NA	0	0	NA	Sense Organs
Arterial embolism and thrombosis	0.753	0.246	0.254	1.219	0.257	0.085	0.0022	NA	NA	NA	NA	NA	NA	NA	0	0.0042	NA	Circulatory System
Periapical abscess	0	0	0	0	0.089	0.089	NA	NA	0	0	0	0.143	0.143	NA	0	NA	NA	Digestive
Glucocorticoid deficiency	0.602	0.138	0.37	0.91	0.318	0.18	0	0.452	0.165	0.165	0.813	0.323	0.225	0.0062	1	0	0.0112	Endocrine/Metabolic
Malignant neoplasm of kidney, except pelvis	0.622	0.465	-0.198	1.626	0.253	0.112	0.181	NA	NA	NA	NA	NA	NA	NA	0	0.2174	NA	Neoplasms
Anal and rectal polyp	0	0	0	0	0.089	0.089	NA	NA	1.008	-2.756	1.197	0	0	1	0	NA	1	Digestive
Secondary malignancy of brain/spine	0.001	0	0.001	0.001	0	0	0	NA	NA	NA	NA	NA	NA	NA	0	0	NA	Neoplasms
Vitamin B-complex deficiencies	0.982	0.422	0.154	1.81	0.272	0.048	0.02	NA	0.415	-0.027	1.602	0.302	0.145	0.0798	0	0.0327	0.1087	Endocrine/Metabolic
Other disorders of thyroid	0.412	0.186	0.099	0.827	0.297	0.203	0.0268	0.581	0.206	0.102	0.91	0.391	0.266	0.0048	0	0.043	0.0088	Endocrine/Metabolic
Dermatitis due to solar radiation	0.46	0.307	-0.016	1.186	0.202	0.097	0.134	NA	0.291	0.006	1.146	0.245	0.148	0.1187	0	0.1692	0.1509	Dermatologic
Diaper or napkin rash	0.9	0.135	0.601	1.131	0.356	0.151	0	1.05	0.143	0.747	1.308	0.367	0.141	0	1	0	0	Injuries & Poisonings
Keratoconus	0.521	0.18	0.376	1.084	0.299	0.18	0.0038	0.584	0.143	0.244	0.803	0.317	0.192	0	0	0.007	0	Sense Organs
Abnormal findings on examination of urine	0.914	0.469	0.235	2.072	0.208	0	0.0513	NA	0	0	0	0	0	NA	0	0.0756	NA	Genitourinary
Atrophy of edentulous alveolar ridge	0	0.147	-0.334	0.241	0.167	0.167	1	NA	0.41	-0.996	0.613	0.173	0.173	1	0	1	1	Digestive
Cyst of the salivary gland	0	0	0	0	0	0	NA	NA	0	0	0	0	0	NA	0	NA	NA	Digestive
Hemiplegia	1.052	0.164	0.793	1.436	0.24	0	0	1.12	0.215	0.718	1.562	0.241	0	0	1	0	0	Neurological
Displacement of intervertebral disc	0	0	0	0	0.071	0.071	NA	NA	NA	NA	NA	NA	NA	NA	0	NA	NA	Musculoskeletal
Hodgkin's disease	0	0	0	0	0.121	0.121	NA	NA	0.568	-1.614	0.613	0.173	0.173	1	0	NA	1	Neoplasms
Rupture of tendon, nontraumatic	0	0	0	0	0.077	0.077	NA	NA	0.088	-0.201	0.145	0	0	1	0	NA	1	Musculoskeletal
Swelling of limb	0	0	0	0	0.098	0.098	NA	NA	0.381	-0.866	0.626	0.062	0.062	1	0	NA	1	Symptoms
Benign neoplasm of kidney and other urinary organs	0	0	0	0	0.128	0.128	NA	NA	NA	NA	NA	NA	NA	NA	0	NA	NA	Neoplasms
Disorders of the orbit	0.629	0.332	0.361	1.662	0.207	0.063	0.0581	NA	0	0	0	0.096	0.096	NA	0	0.0834	NA	Sense Organs
Occlusion and stenosis of precerebral arteries	0.562	0.349	-0.125	1.241	0.248	0.12	0.1073	NA	NA	NA	NA	NA	NA	NA	0	0.1404	NA	Circulatory System
Labyrinthitis	1.073	0.502	0.242	2.208	0.245	0	0.0326	NA	0.712	0.397	3.186	0.302	0	0.0481	0	0.0513	0.0714	Sense Organs
Altered mental status	0	0	0	0	0	0	NA	NA	NA	NA	NA	NA	NA	NA	0	NA	NA	Psychiatric Disorders
Pneumonitis due to inhalation of food or vomitus	0	0	0	0	0.027	0.027	NA	NA	0	0	0	0.092	0.092	NA	0	NA	NA	Respiratory
Muscular dystrophies	0.179	0.132	-0.102	0.414	0.373	0.332	0.1751	0.251	0.115	0.035	0.486	0.373	0.319	0.0291	1	0.2114	0.0461	Neurological
Anemia of chronic disease	0	0	0	0	0.059	0.059	NA	NA	NA	NA	NA	NA	NA	NA	0	NA	NA	Hematopoietic
Pectus carinatum	0.303	0.194	-0.013	0.75	0.272	0.203	0.1183	0.374	0.142	0.004	0.562	0.276	0.196	0.0084	1	0.1518	0.0148	Congenital Anomalies
Orthostatic hypotension	0	0	0	0	0	0	NA	NA	0	0	0	0	0	NA	0	NA	NA	Circulatory System
Rickets or osteomalacia	0.696	0.157	0.377	0.991	0.323	0.165	0	0.707	0.144	0.385	0.951	0.353	0.201	0	1	0	0	Endocrine/Metabolic
Urethritis and urethral syndrome	0	0	0	0	0.027	0.027	NA	NA	0	0	0	0.077	0.077	NA	0	NA	NA	Genitourinary
Hypothermia/Chills	0.77	0.136	0.432	0.963	0.342	0.167	0	0.784	0.133	0.502	1.023	0.357	0.189	0	0	0	0	Symptoms
Gastrointestinal complications	0	0	0	0	0.061	0.061	NA	NA	0	0	0	0	0	NA	0	NA	NA	Digestive
Type 1 diabetes with renal manifestations	0	0	0	0	0.177	0.177	NA	NA	NA	NA	NA	NA	NA	NA	0	NA	NA	Endocrine/Metabolic
Disorders of the autonomic nervous system	0	0	0	0	0	0	NA	NA	0	0	0	0	0	NA	0	NA	NA	Neurological
Jaw disease NOS	1.025	0.546	0.2	2.341	0.234	0	0.0605	NA	0	0	0	0	0	NA	0	0.0861	NA	Digestive
Postinflammatory pulmonary fibrosis	0.797	0.124	0.499	0.984	0.311	0.129	0	0.937	0.291	0.196	1.336	0.358	0.156	0.0013	0	0	0.0026	Respiratory
Type 1 diabetes with neurological manifestations	0.737	0.145	0.386	0.954	0.325	0.157	0	NA	NA	NA	NA	NA	NA	NA	0	0	NA	Endocrine/Metabolic
Cerebral edema and compression of brain	0.711	0.325	0.208	1.483	0.293	0.131	0.0287	NA	0.375	-0.03	1.442	0.31	0.161	0.0658	0	0.0457	0.0925	Neurological
Meniere's disease	0	0	0	0	0.113	0.113	NA	NA	NA	NA	NA	NA	NA	NA	0	NA	NA	Sense Organs
Inflammatory conditions of jaw	0	0	0	0	0.013	0.013	NA	NA	NA	NA	NA	NA	NA	NA	0	NA	NA	Digestive
Poisoning by drugs primarily affecting the autonomic nervous system	0.372	0.129	0.048	0.555	0.315	0.231	0.0039	0.454	0.116	0.219	0.673	0.351	0.253	1e-04	1	0.0072	2e-04	Injuries & Poisonings
Impulse control disorder	0.339	0.183	0.051	0.77	0.22	0.143	0.064	NA	0.298	-0.307	0.86	0.22	0.137	0.1941	0	0.0902	0.2292	Psychiatric Disorders
Malignant neoplasm, other	0	0	0	0	0.063	0.063	NA	NA	NA	NA	NA	NA	NA	NA	0	NA	NA	Neoplasms
Iron deficiency anemia secondary to blood loss (chronic)	0	0	0	0	0.06	0.06	NA	NA	NA	NA	NA	NA	NA	NA	0	NA	NA	Hematopoietic
Perinatal disorders of digestive system	0.485	0.093	0.223	0.587	0.291	0.181	0	0.563	0.119	0.356	0.822	0.291	0.17	0	1	0	0	Pregnancy Complications
Dissociative disorder	0.77	0.419	0.013	1.654	0.205	0.029	0.0661	NA	0	-0.001	0.001	0	0	NA	0	0.0928	NA	Psychiatric Disorders
Myocarditis	0	0	0	0	0.033	0.033	NA	NA	0	0	0	0.086	0.086	NA	0	NA	NA	Circulatory System
Leukoplakia of oral mucosa	0	0	0	0	0.059	0.059	NA	NA	NA	NA	NA	NA	NA	NA	0	NA	NA	Digestive
Aphakia and other disorders of lens	0.119	0.142	-0.149	0.409	0.246	0.219	0.402	NA	0.168	0.048	0.707	0.32	0.25	0.0523	0	0.4516	0.0761	Sense Organs
Corneal opacity	0	0	0	0	0.029	0.029	NA	NA	0	0	0	0.102	0.102	NA	0	NA	NA	Sense Organs
Spina bifida	0.241	0.222	-0.142	0.728	0.202	0.147	0.2777	NA	0.304	-0.226	0.967	0.207	0.152	0.3979	0	0.3183	0.4379	Congenital Anomalies
Poisoning by agents primarily affecting the cardiovascular system	0.664	0.198	0.32	1.096	0.346	0.195	8e-04	0.738	0.165	0.438	1.085	0.37	0.211	0	1	0.0016	0	Injuries & Poisonings
Disorders of esophageal motility	0.883	0.433	0.204	1.899	0.268	0.067	0.0414	NA	NA	NA	NA	NA	NA	NA	0	0.0632	NA	Digestive
Cerebral aneurysm	0.141	0.209	-0.297	0.524	0.248	0.216	0.4999	NA	NA	NA	NA	NA	NA	NA	0	0.5557	NA	Circulatory System
Deficiency of humoral immunity	0.271	0.113	0.02	0.465	0.295	0.233	0.0165	NA	0.146	-0.052	0.521	0.305	0.256	0.1168	0	0.0275	0.149	Endocrine/Metabolic
Endocarditis	0	0	0	0	0.068	0.068	NA	NA	NA	NA	NA	NA	NA	NA	0	NA	NA	Circulatory System
Anorexia	0.764	0.143	0.463	1.024	0.314	0.139	0	0.859	0.183	0.493	1.212	0.342	0.157	0	0	0	0	Endocrine/Metabolic
Vascular disorders of skin	0	0	0	0	0.073	0.073	NA	NA	0	0	0	0	0	NA	0	NA	NA	Dermatologic
Congenital anomalies of muscle, tendon, fascia, and connective tissue	0.104	0.099	-0.051	0.337	0.317	0.293	0.2935	NA	0.084	-0.201	0.129	0.292	0.292	1	0	0.3356	1	Congenital Anomalies
Aseptic necrosis of bone	0	0	0	0	0.071	0.071	NA	NA	0	0	0	0	0	NA	0	NA	NA	Musculoskeletal
Disorders of iron metabolism	0.274	0.161	-0.023	0.609	0.391	0.329	0.0888	NA	NA	NA	NA	NA	NA	NA	0	0.1192	NA	Hematopoietic
Toxic effect of corrosive aromatics, acids, and caustic alkalis	0.631	0.272	0.292	1.359	0.302	0.158	0.0203	0.687	0.196	0.272	1.041	0.33	0.182	5e-04	1	0.0332	0.0011	Injuries & Poisonings
Pallor and flushing	0.57	0.232	0.248	1.158	0.3	0.17	0.014	NA	0.204	-0.03	0.769	0.258	0.191	0.1311	0	0.0235	0.1631	Symptoms
Polyneuropathy in diabetes	0.809	0.464	0.113	1.93	0.319	0.134	0.0812	NA	NA	NA	NA	NA	NA	NA	0	0.1106	NA	Endocrine/Metabolic
Fracture of unspecified bones	0	0	0	0	0.04	0.04	NA	NA	0.002	-0.003	0.003	0	0	1	0	NA	1	Injuries & Poisonings
Pneumonia due to fungus (mycoses)	1.278	0.134	1.055	1.582	0.291	0	0	1.431	0.117	1.17	1.628	0.308	0	0	1	0	0	Respiratory
Dermatomycoses	0.834	0.476	0.106	1.972	0.271	0.081	0.0798	NA	0.568	0.003	2.227	0.299	0.083	0.0771	0	0.109	0.1052	Infectious Diseases
Congenital coagulation defects	0.18	0.132	-0.101	0.418	0.381	0.34	0.1727	NA	0.136	-0.132	0.4	0.382	0.358	0.4102	0	0.2093	0.4507	Hematopoietic
Cholangitis	0.001	0	0.001	0.001	0.074	0.074	0	NA	NA	NA	NA	NA	NA	NA	0	0	NA	Digestive
Other disorders of gallbladder	0.703	0.394	0.087	1.631	0.259	0.098	0.0744	NA	NA	NA	NA	NA	NA	NA	0	0.1028	NA	Digestive
Primary open angle glaucoma	0.56	0.193	0.186	0.942	0.326	0.199	0.0037	NA	NA	NA	NA	NA	NA	NA	0	0.0068	NA	Sense Organs
Chronic glomerulonephritis, NOS	0.69	0.296	0.191	1.353	0.278	0.121	0.0197	NA	0.573	-0.174	2.073	0.307	0.114	0.1171	0	0.0324	0.1491	Genitourinary
Congenital cataract and lens anomalies	0	0.031	-0.071	0.051	0.267	0.267	1	NA	0.072	-0.181	0.101	0.27	0.27	1	0	1	1	Congenital Anomalies
Nephritis and nephropathy with pathological lesion	0.689	0.15	0.231	0.817	0.278	0.121	0	0.765	0.292	0.267	1.412	0.324	0.16	0.0088	1	0	0.0155	Genitourinary
Pulmonary embolism and infarction, acute	0	0	0	0	0.116	0.116	NA	NA	NA	NA	NA	NA	NA	NA	0	NA	NA	Circulatory System
Peptic ulcer, site unspecified	0	0.427	-0.973	0.702	0.026	0.026	1	NA	NA	NA	NA	NA	NA	NA	0	1	NA	Digestive
Essential tremor	0	0	0	0	0.119	0.119	NA	NA	0	0	0	0.132	0.132	NA	0	NA	NA	Neurological
Congenital anomalies of stomach	0	0	0	0	0.077	0.077	NA	NA	NA	NA	NA	NA	NA	NA	0	NA	NA	Congenital Anomalies
Iatrogenic endocrine disorders	0.665	0.509	-0.325	1.67	0.257	0.106	0.1914	NA	0.404	0.019	1.602	0.268	0.132	0.1166	0	0.2273	0.149	Endocrine/Metabolic
Chronic hepatitis	0.618	0.329	0.133	1.424	0.293	0.152	0.0603	NA	NA	NA	NA	NA	NA	NA	0	0.0859	NA	Infectious Diseases
Pulpitis and necrosis of tooth pulp	0	0	0	0	0.133	0.133	NA	NA	0	0	0	0.165	0.165	NA	0	NA	NA	Digestive
Alopecia Areata	0.85	0.285	0.287	1.404	0.303	0.109	0.0029	0.837	0.324	0.309	1.579	0.323	0.143	0.0098	1	0.0055	0.0171	Dermatologic
Mixed hyperlipidemia	0.795	0.155	0.332	0.941	0.347	0.166	0	NA	NA	NA	NA	NA	NA	NA	0	0	NA	Endocrine/Metabolic
Optic atrophy	0	0.046	-0.114	0.067	0.253	0.253	1	NA	0.072	-0.172	0.11	0.269	0.269	1	0	1	1	Sense Organs
Nevus, non-neoplastic	0.717	0.434	-0.097	1.603	0.269	0.106	0.0985	NA	0	0	0	0.169	0.169	NA	0	0.1302	NA	Neoplasms
Cyst and pseudocyst of pancreas	1.109	0.619	0.453	2.879	0.278	0.026	0.0732	NA	NA	NA	NA	NA	NA	NA	0	0.1014	NA	Digestive
Cancer of mouth	0	0	0	0	0	0	NA	NA	NA	NA	NA	NA	NA	NA	0	NA	NA	Neoplasms
Hyperpotassemia	0	0	0	0	0.119	0.119	NA	NA	NA	NA	NA	NA	NA	NA	0	NA	NA	Endocrine/Metabolic
Other disorders of arteries and arterioles	0	0	0	0	0.122	0.122	NA	NA	0	0	0	0.169	0.169	NA	0	NA	NA	Circulatory System
Other conditions of brain, NOS	0.619	0.2	0.253	1.039	0.306	0.165	0.002	0.623	0.159	0.271	0.893	0.325	0.191	1e-04	1	0.0039	2e-04	Neurological
Polycythemia vera, secondary	0.779	0.392	0.355	1.893	0.217	0.039	0.0469	NA	NA	NA	NA	NA	NA	NA	0	0.0704	NA	hematopoietic
Acquired hypothyroidism	0.515	0.352	-0.123	1.256	0.255	0.137	0.1434	NA	0.372	0.15	1.608	0.274	0.111	0.0424	0	0.178	0.0639	Endocrine/Metabolic
Cyst of bone	0	0	0	0	0.05	0.05	NA	NA	0	0	0	0.086	0.086	NA	0	NA	NA	Musculoskeletal
Viral hepatitis B	0.198	0.193	-0.234	0.522	0.323	0.278	0.3049	NA	NA	NA	NA	NA	NA	NA	0	0.3478	NA	Infectious Diseases
Neutropenia	0.499	0.151	0.201	0.794	0.288	0.174	0.001	0.482	0.136	0.166	0.701	0.31	0.207	4e-04	1	0.002	9e-04	Hematopoietic
Atrioventricular block, complete	0	0	0	0	0.146	0.146	NA	NA	NA	NA	NA	NA	NA	NA	0	NA	NA	Circulatory System
Memory loss	0	0	-0.001	0	0.102	0.102	NA	NA	NA	NA	NA	NA	NA	NA	0	NA	NA	Psychiatric Disorders
Unspecified erythematous condition	0.749	0.442	0.238	1.971	0.281	0.111	0.0902	NA	0.524	-0.055	2	0.314	0.122	0.088	0	0.1204	0.1183	Dermatologic
Mineral deficiency NEC	1.077	0.392	0.363	1.901	0.299	0.053	0.006	1.449	0.582	0.668	2.95	0.312	0	0.0128	0	0.0107	0.0217	Endocrine/Metabolic
Chronic pulmonary heart disease	0.509	0.264	0.032	1.067	0.257	0.141	0.0539	NA	NA	NA	NA	NA	NA	NA	0	0.0787	NA	Circulatory System
Gastroesophageal laceration-hemorrhage syndrome	0	0.505	-1.228	0.753	0.086	0.086	1	NA	NA	NA	NA	NA	NA	NA	0	1	NA	Digestive
Glossitis	0	0	0	0	0	0	NA	NA	0	0	0	0	0	NA	0	NA	NA	Digestive
Bullous dermatoses	0	0	0	0	0.167	0.167	NA	NA	0	0	0	0.193	0.193	NA	0	NA	NA	Dermatologic
Non-proliferative glomerulonephritis	0.544	0.297	0.321	1.487	0.253	0.129	0.067	0.547	0.231	0.468	1.372	0.266	0.148	0.0179	1	0.0935	0.0294	Genitourinary
Subjective visual disturbances	0	0	0	0	0	0	NA	NA	0	0	0	0	0	NA	0	NA	NA	Sense Organs
Other vitamin B12 deficiency anemia	0	0	0	0	0.11	0.11	NA	NA	0.063	-0.145	0.104	0.126	0.126	1	0	NA	1	Hematopoietic
Polymyalgia Rheumatica	0	0.42	-0.956	0.69	0.075	0.075	1	NA	NA	NA	NA	NA	NA	NA	0	1	NA	Musculoskeletal
Scleritis and episcleritis	0	0.524	-1.193	0.862	0	0	1	NA	NA	NA	NA	NA	NA	NA	0	1	NA	Sense Organs
Precordial pain	0	0	0	0	0.039	0.039	NA	NA	NA	NA	NA	NA	NA	NA	0	NA	NA	Circulatory System
Portal hypertension	0	0	0	0	0.109	0.109	NA	NA	NA	NA	NA	NA	NA	NA	0	NA	NA	Digestive
Myeloid leukemia	1.433	0.573	0.676	2.923	0.327	0	0.0124	NA	NA	NA	NA	NA	NA	NA	0	0.0211	NA	Neoplasms
Anemia in neoplastic disease	0	0	0	0	0.052	0.052	NA	NA	NA	NA	NA	NA	NA	NA	0	NA	NA	Hematopoietic
Lymphoid leukemia, acute	0	0	0	0	0.095	0.095	NA	NA	0	0	0	0.1	0.1	NA	0	NA	NA	Neoplasms
Cerebral cysts	1.021	0.627	0.091	2.548	0.233	0	0.1034	NA	0.719	0.123	2.942	0.253	0	0.1016	0	0.136	0.1337	Neurological
Neurofibromatosis	0.314	0.171	-0.032	0.636	0.394	0.322	0.0663	NA	0.16	-0.039	0.588	0.39	0.327	0.0634	0	0.0929	0.0905	Neoplasms
Tympanosclerosis and middle ear disease related to otitis media	0.563	0.492	-0.383	1.546	0.226	0.097	0.2525	NA	0	0	0	0	0	NA	0	0.2912	NA	Sense Organs
Chronic osteomyelitis	0.008	0	0.016	0.016	0.002	0	0	NA	0	0	0	0	0	NA	0	0	NA	Musculoskeletal
Congenital hypothyroidism	0.467	0.121	0.219	0.692	0.353	0.246	1e-04	0.443	0.123	0.179	0.661	0.359	0.263	3e-04	1	2e-04	7e-04	Endocrine/Metabolic
Congenital anomalies of abdominal wall, diaphram	1.281	0.12	1.065	1.537	0.292	0	0	1.396	0.116	1.251	1.704	0.3	0	0	1	0	0	Congenital Anomalies
Pancreatic cancer	0	0	0	0	0.043	0.043	NA	NA	NA	NA	NA	NA	NA	NA	0	NA	NA	Neoplasms
Allergy/adverse effect of penicillin	0.77	0.38	-0.047	1.441	0.323	0.147	0.0427	NA	0.347	0.084	1.445	0.33	0.185	0.0514	0	0.0649	0.0752	Injuries & Poisonings
Malignant neoplasm of other and ill-defined sites within the digestive organs and peritoneum	0	0.376	-0.856	0.619	0.049	0.049	1	NA	NA	NA	NA	NA	NA	NA	0	1	NA	Neoplasms
Chronic venous insufficiency [CVI]	0	0	0	0	0.114	0.114	NA	NA	NA	NA	NA	NA	NA	NA	0	NA	NA	Circulatory System
Hereditary and idiopathic peripheral neuropathy	0.294	0.249	-0.254	0.724	0.377	0.31	0.2377	0.813	0.315	0.228	1.462	0.492	0.317	0.0099	0	0.2751	0.0171	Neurological
Disturbances of sensation of smell and taste	0.666	0.484	0.017	1.913	0.271	0.119	0.1688	NA	NA	NA	NA	NA	NA	NA	0	0.2056	NA	Neurological
Intervertebral disc disorder with myelopathy	0	0	0	0	0.046	0.046	NA	NA	NA	NA	NA	NA	NA	NA	0	NA	NA	Musculoskeletal
Other heart block	0	0.43	-0.98	0.707	0.095	0.095	1	NA	NA	NA	NA	NA	NA	NA	0	1	NA	Circulatory System
Retinopathy of prematurity	0.137	0.04	0.041	0.197	0.354	0.323	6e-04	0.138	0.052	0.047	0.253	0.36	0.331	0.008	0	0.0012	0.0142	Sense Organs
Hypertensive heart disease	0	0	0	0	0.131	0.131	NA	NA	NA	NA	NA	NA	NA	NA	0	NA	NA	Circulatory System
Corneal ulcer	0	0.021	-0.048	0.034	0	0	1	NA	NA	NA	NA	NA	NA	NA	0	1	NA	Sense Organs
Dental abrasion, erosion and attrition	0	0	-0.001	0	0.099	0.099	NA	NA	0	0	0	0.128	0.128	NA	0	NA	NA	Digestive
Cancer of oropharynx	0	0	0	0	0.09	0.09	NA	NA	NA	NA	NA	NA	NA	NA	0	NA	NA	Neoplasms
Symbolic dysfunction	0.673	0.149	0.363	0.948	0.319	0.165	0	0.809	0.139	0.584	1.129	0.333	0.159	0	0	0	0	Psychiatric Disorders
Mild cognitive impairment	0.607	0.398	0.085	1.645	0.238	0.099	0.1272	NA	NA	NA	NA	NA	NA	NA	0	0.1617	NA	Psychiatric Disorders
Aplastic anemia	0.397	0.203	0.05	0.846	0.263	0.173	0.0505	NA	0.154	0.007	0.61	0.279	0.225	0.1045	0	0.0746	0.1368	Hematopoietic
Myringitis	0	0	0	0	0.103	0.103	NA	NA	0	0	0	0.127	0.127	NA	0	NA	NA	Sense Organs
Obstruction of bile duct	0	0	0	0	0.098	0.098	NA	NA	NA	NA	NA	NA	NA	NA	0	NA	NA	Digestive
Splenomegaly	0.933	0.486	0.616	2.52	0.213	0	0.0549	NA	0.624	0.305	2.752	0.242	0	0.0719	0	0.0799	0.0991	Digestive
Vesicoureteral reflux	0.898	0.225	0.449	1.329	0.347	0.142	1e-04	NA	0.504	-0.163	1.813	0.316	0.158	0.1447	0	2e-04	0.177	Genitourinary
Cancer of stomach	0	0.787	-1.912	1.172	0	0	1	NA	NA	NA	NA	NA	NA	NA	0	1	NA	Neoplasms
Bundle branch block	0	0	0	0	0.056	0.056	NA	NA	NA	NA	NA	NA	NA	NA	0	NA	NA	Circulatory System
Aneurysm and dissection of heart	0.515	0.341	0.012	1.347	0.245	0.127	0.131	NA	NA	NA	NA	NA	NA	NA	0	0.1661	NA	Circulatory System
Corns and callosities	1.202	0.641	0.413	2.925	0.274	0	0.0608	NA	NA	NA	NA	NA	NA	NA	0	0.0864	NA	Dermatologic
Poisoning by agents primarily acting on the smooth and skeletal muscles and respiratory system	0.539	0.115	0.287	0.738	0.318	0.196	0	0.49	0.192	0.183	0.934	0.345	0.24	0.0107	1	0	0.0184	Injuries & Poisonings
Protozoan infection	0	0	0	0	0.104	0.104	NA	NA	NA	NA	NA	NA	NA	NA	0	NA	NA	Infectious Diseases
Paraproteinemia	1.357	0.482	0.47	2.359	0.309	0	0.0049	NA	NA	NA	NA	NA	NA	NA	0	0.0089	NA	Endocrine/Metabolic
Large cell lymphoma	0	0	0	0	0.125	0.125	NA	NA	NA	NA	NA	NA	NA	NA	0	NA	NA	Neoplasms
Disturbances of amino-acid transport	0.427	0.116	0.175	0.632	0.381	0.283	2e-04	0.595	0.184	0.133	0.856	0.426	0.298	0.0012	1	4e-04	0.0024	Endocrine/Metabolic
Parkinson's disease	0	0.489	-1.19	0.728	0.127	0.127	1	NA	NA	NA	NA	NA	NA	NA	0	1	NA	Neurological
Epiphora	0	0	0	0	0.077	0.077	NA	NA	0	-0.001	0.001	0.114	0.114	NA	0	NA	NA	Sense Organs
Heartburn	0	0.001	-0.002	0.002	0	0	1	NA	0	0	0	0	0	NA	0	1	NA	Digestive
Pyoderma	0.823	0.161	0.483	1.116	0.324	0.136	0	0.779	0.331	0.179	1.477	0.341	0.174	0.0186	1	0	0.0304	Dermatologic
Vitiligo	0	0	0	0	0.134	0.134	NA	NA	0	0	0	0.172	0.172	NA	0	NA	NA	Dermatologic
Ectropion or entropion	0.68	0.572	-0.469	1.775	0.289	0.134	0.2345	NA	NA	NA	NA	NA	NA	NA	0	0.2721	NA	Sense Organs
Exophthalmos	0.831	0.484	0.051	1.948	0.26	0.071	0.086	NA	NA	NA	NA	NA	NA	NA	0	0.1163	NA	Endocrine/Metabolic
Postphlebitic syndrome	1.132	0.738	-0.204	2.689	0.327	0.069	0.1251	NA	NA	NA	NA	NA	NA	NA	0	0.1595	NA	Circulatory System
Hereditary retinal dystrophies	0.058	0.111	-0.148	0.287	0.3	0.287	0.6013	NA	0.213	-0.545	0.291	0.291	0.287	0.9401	0	0.6646	1	Sense Organs
Hypoparathyroidism	0	0	0	0	0.194	0.194	NA	NA	NA	NA	NA	NA	NA	NA	0	NA	NA	Endocrine/Metabolic
Asphyxia and hypoxemia	0.653	0.404	0.001	1.584	0.264	0.115	0.106	NA	0.462	-0.161	1.651	0.279	0.122	0.1151	0	0.1392	0.1476	Symptoms
Acute osteomyelitis	0	0	0	0	0	0	NA	NA	0.657	-1.6	0.976	0	0	1	0	NA	1	Musculoskeletal
Cataplexy and narcolepsy	0.543	0.22	0.137	0.998	0.29	0.166	0.0136	NA	0.244	-0.148	0.808	0.254	0.178	0.1503	0	0.0229	0.1833	Neurological
Cutaneous lupus erythematosus	0.836	0.364	0.318	1.744	0.326	0.136	0.0216	NA	NA	NA	NA	NA	NA	NA	0	0.0352	NA	Dermatologic
Proliferative glomerulonephritis	0	0.015	-0.034	0.025	0.078	0.078	1	NA	NA	NA	NA	NA	NA	NA	0	1	NA	Genitourinary
Other signs and symptoms involving emotional state	0	0.283	-0.644	0.465	0.136	0.136	1	NA	0.246	-0.56	0.405	0.175	0.175	1	0	1	1	Psychiatric Disorders
Effects radiation NOS	0	0.471	-1.073	0.775	0	0	1	NA	NA	NA	NA	NA	NA	NA	0	1	NA	Injuries & Poisonings
Postlaminectomy syndrome	0	0	0	0	0.07	0.07	NA	NA	NA	NA	NA	NA	NA	NA	0	NA	NA	Musculoskeletal
Elevated sedimentation rate	0	0	0	0	0.075	0.075	NA	NA	NA	NA	NA	NA	NA	NA	0	NA	NA	Symptoms
Bone cancer	0	0.029	-0.065	0.047	0	0	1	NA	NA	NA	NA	NA	NA	NA	0	1	NA	Neoplasms
Other specified peripheral vascular diseases	1.152	0.608	0.078	2.46	0.345	0.082	0.0581	NA	0.806	0.424	3.583	0.315	0	0.0693	0	0.0834	0.0963	Circulatory System
Anomalies of pupillary function	0	0.006	-0.014	0.01	0.081	0.081	1	NA	0.339	-0.772	0.557	0.125	0.125	1	0	1	1	Sense Organs
Primary angle-closure glaucoma	0.938	0.196	0.403	1.171	0.405	0.191	0	NA	NA	NA	NA	NA	NA	NA	0	0	NA	Sense Organs
Abnormal findings on exam of gastrointestinal tract/ abdominal area	0	0.705	-1.819	0.944	0.071	0.071	1	NA	NA	NA	NA	NA	NA	NA	0	1	NA	digestive
Acquired hemolytic anemias	0.88	0.593	-0.141	2.183	0.285	0.084	0.1378	NA	0.637	0.112	2.61	0.355	0.122	0.0885	0	0.1733	0.1188	Hematopoietic
Organic or persistent insomnia	0.76	0.507	-0.178	1.809	0.29	0.117	0.1339	NA	NA	NA	NA	NA	NA	NA	0	0.1692	NA	Neurological
Acute dermatitis due to solar radiation	0	0	0	0	0.139	0.139	NA	NA	0	0	0	0.168	0.168	NA	0	NA	NA	Dermatologic
Other hereditary hemolytic anemias	0.152	0.097	-0.056	0.326	0.385	0.35	0.1171	NA	0.233	-0.169	0.746	0.42	0.362	0.2483	0	0.1505	0.2828	Hematopoietic
Other acute and subacute forms of ischemic heart disease	0	0.001	-0.001	0.001	0.073	0.073	1	NA	NA	NA	NA	NA	NA	NA	0	1	NA	Circulatory System
Encephalopathy, not elsewhere classified	1.014	0.489	0.158	2.076	0.231	0	0.0381	NA	NA	NA	NA	NA	NA	NA	0	0.0587	NA	Neurological
Coma	0.001	0	0.001	0.002	0	0	0	NA	NA	NA	NA	NA	NA	NA	0	0	NA	Neurological
Mycoses	0.911	0.584	-0.086	2.201	0.294	0.086	0.1188	NA	NA	NA	NA	NA	NA	NA	0	0.1522	NA	Infectious Diseases
Shock	1.244	0.512	0.527	2.535	0.284	0	0.0151	NA	NA	NA	NA	NA	NA	NA	0	0.0252	NA	Symptoms
Pulmonary congestion and hypostasis	1.479	0.1	1.302	1.693	0.337	0	0	NA	NA	NA	NA	NA	NA	NA	0	0	NA	Respiratory
Diseases of spleen	0	0	0	0	0.121	0.121	NA	NA	NA	NA	NA	NA	NA	NA	0	NA	NA	Hematopoietic
Congenital anomalies of the integument	0.313	0.211	-0.224	0.604	0.278	0.207	0.138	NA	0.225	-0.195	0.685	0.297	0.219	0.1067	0	0.1734	0.1387	Congenital Anomalies
Second degree AV block	0	0	0	0	0.142	0.142	NA	NA	NA	NA	NA	NA	NA	NA	0	NA	NA	Circulatory System
Cancer of bladder	0	0	0	0	0	0	NA	NA	NA	NA	NA	NA	NA	NA	0	NA	NA	Neoplasms
Complication of colostomy or enterostomy	0.68	0.536	-0.172	1.93	0.242	0.087	0.2046	NA	NA	NA	NA	NA	NA	NA	0	0.2409	NA	Injuries & Poisonings
Sinoatrial node dysfunction (Bradycardia)	0	0.439	-1.195	0.525	0.17	0.17	1	NA	NA	NA	NA	NA	NA	NA	0	1	NA	Circulatory System
Arterial embolism and thrombosis of lower extremity artery	0	0	0	0	0.08	0.08	NA	NA	NA	NA	NA	NA	NA	NA	0	NA	NA	Circulatory System
Elevated blood pressure reading without diagnosis of hypertension	0.828	0.515	-0.151	1.869	0.275	0.087	0.1079	NA	NA	NA	NA	NA	NA	NA	0	0.1405	NA	circulatory system
Vascular insufficiency of intestine	0	0	0	0	0.084	0.084	NA	NA	NA	NA	NA	NA	NA	NA	0	NA	NA	Circulatory System
Abdominal aortic aneurysm	0.35	0.305	-0.263	0.932	0.296	0.216	0.2512	NA	NA	NA	NA	NA	NA	NA	0	0.29	NA	Circulatory System
Lack of coordination	0.471	0.161	0.123	0.754	0.301	0.193	0.0034	0.441	0.19	0.121	0.867	0.309	0.215	0.0203	0	0.0063	0.0329	Neurological
Otorrhea	0	0.002	-0.005	0.003	0.146	0.146	1	NA	0	0	0	0.146	0.146	NA	0	1	NA	Sense Organs
Congenital anomalies of posterior segment of eye	0	0	0	0	0.222	0.222	NA	NA	0	0	0	0.215	0.215	NA	0	NA	NA	Congenital Anomalies
Intestinal infection due to protozoa	0.302	0.23	-0.093	0.81	0.283	0.214	0.1892	NA	0.342	-0.045	1.296	0.346	0.248	0.1796	0	0.226	0.2131	Infectious Diseases
Ventricular fibrillation and flutter	0	0	0	0	0.146	0.146	NA	NA	NA	NA	NA	NA	NA	NA	0	NA	NA	Circulatory System
Disturbance of salivary secretion	1.002	0.52	0.133	2.17	0.32	0.091	0.054	NA	NA	NA	NA	NA	NA	NA	0	0.0787	NA	Digestive
Cancer of esophagus	0	0	0	0	0.087	0.087	NA	NA	NA	NA	NA	NA	NA	NA	0	NA	NA	Neoplasms
Cyst of kidney, acquired	1.084	0.675	0.121	2.767	0.374	0.127	0.1083	NA	NA	NA	NA	NA	NA	NA	0	0.1409	NA	Genitourinary
Chorioretinal inflammations, scars, and other disorders of choroid	0	0	0	0	0.13	0.13	NA	NA	NA	NA	NA	NA	NA	NA	0	NA	NA	Sense Organs
Late effect	0.004	0	0.009	0.009	0.001	0	0	NA	0.738	-1.796	1.096	0	0	1	0	0	1	NA
Bursitis disorders	0	0	0	0	0	0	NA	NA	NA	NA	NA	NA	NA	NA	0	NA	NA	Musculoskeletal
Pityriasis	0	0.497	-1.207	0.741	0.152	0.152	1	NA	0.369	-0.839	0.606	0.171	0.171	1	0	1	1	Dermatologic
Myoneural disorders	0	0.414	-1.008	0.616	0.167	0.167	1	NA	NA	NA	NA	NA	NA	NA	0	1	NA	Neurological
Ulcer of esophagus	0	0	0	0	0	0	NA	NA	NA	NA	NA	NA	NA	NA	0	NA	NA	Digestive
Hypertensive chronic kidney disease	0	0.451	-1.271	0.499	0.167	0.167	1	NA	NA	NA	NA	NA	NA	NA	0	1	NA	Circulatory System
Disorders resulting from impaired renal function	0.639	0.294	-0.087	1.066	0.33	0.184	0.0297	NA	NA	NA	NA	NA	NA	NA	0	0.0471	NA	Genitourinary
Spondylosis with myelopathy	0	0	0	0	0.092	0.092	NA	NA	NA	NA	NA	NA	NA	NA	0	NA	NA	Musculoskeletal
Dyshidrosis	0.763	0.56	-0.244	1.951	0.31	0.136	0.173	NA	NA	NA	NA	NA	NA	NA	0	0.2094	NA	Dermatologic
Neoplasm of uncertain behavior of skin	0	0	0	0	0	0	NA	NA	NA	NA	NA	NA	NA	NA	0	NA	NA	Neoplasms
Corneal dystrophy	0.29	0.187	-0.003	0.729	0.298	0.232	0.1209	NA	NA	NA	NA	NA	NA	NA	0	0.1543	NA	Sense Organs
Myeloid leukemia, acute	1.474	0.657	0.46	3.036	0.336	0	0.0249	NA	NA	NA	NA	NA	NA	NA	0	0.0402	NA	Neoplasms
Abnormal results of function study of pulmonary system	0.411	0.21	0.11	0.934	0.298	0.204	0.0503	NA	NA	NA	NA	NA	NA	NA	0	0.0744	NA	Respiratory
Other hypertrophic cardiomyopathy	0.216	0.171	-0.169	0.503	0.336	0.287	0.2065	NA	NA	NA	NA	NA	NA	NA	0	0.2425	NA	Circulatory System
Complication of amputation stump	0	0	0	0	0	0	NA	NA	NA	NA	NA	NA	NA	NA	0	NA	NA	Injuries & Poisonings
Diabetes insipidus	0.478	0.362	-0.192	1.225	0.304	0.195	0.1867	NA	NA	NA	NA	NA	NA	NA	0	0.2234	NA	Endocrine/Metabolic
Malignant neoplasm of bladder	0	0	0	0	0	0	NA	NA	NA	NA	NA	NA	NA	NA	0	NA	NA	Neoplasms
Other disorders of carbohydrate transport and metabolism	0.373	0.182	0.119	0.833	0.328	0.243	0.0404	NA	NA	NA	NA	NA	NA	NA	0	0.0618	NA	Endocrine/Metabolic
Congenital pigmentary anomalies of skin	0.318	0.188	0.018	0.755	0.298	0.225	0.0907	NA	0.232	-0.269	0.64	0.272	0.222	0.3152	0	0.1208	0.351	Dermatologic
Hemarthrosis	1.189	0.627	0.262	2.718	0.271	0	0.0579	NA	NA	NA	NA	NA	NA	NA	0	0.0834	NA	Musculoskeletal
Other symptoms involving urinary system	0	0	0	0	0.101	0.101	NA	NA	NA	NA	NA	NA	NA	NA	0	NA	NA	Genitourinary
Systemic sclerosis	0	0	0	0	0	0	NA	NA	NA	NA	NA	NA	NA	NA	0	NA	NA	Dermatologic
Multiple myeloma	0	0.508	-1.157	0.834	0	0	1	NA	NA	NA	NA	NA	NA	NA	0	1	NA	Neoplasms
Primary pulmonary hypertension	0.535	0.239	0.093	1.028	0.285	0.163	0.0252	NA	NA	NA	NA	NA	NA	NA	0	0.0406	NA	Circulatory System
Alzheimer's disease	0.751	0.482	-0.259	1.629	0.308	0.137	0.1192	NA	NA	NA	NA	NA	NA	NA	0	0.1523	NA	Psychiatric Disorders
Left bundle branch block	0	0.276	-0.627	0.453	0.1	0.1	1	NA	NA	NA	NA	NA	NA	NA	0	1	NA	Circulatory System
Palindromic rheumatism	0	0.022	-0.05	0.035	0	0	1	NA	NA	NA	NA	NA	NA	NA	0	1	NA	Musculoskeletal
Symptoms involving cardiovascular system	0	0.335	-0.813	0.5	0.161	0.161	1	NA	NA	NA	NA	NA	NA	NA	0	1	NA	Circulatory System
Anomalies of endocrine glands, congenital	0	0.707	-1.718	1.054	0	0	1	NA	NA	NA	NA	NA	NA	NA	0	1	NA	Congenital Anomalies
Rhabdomyolysis	0	0.617	-1.587	0.833	0.108	0.108	1	NA	0.342	-0.779	0.562	0.112	0.112	1	0	1	1	Symptoms
Anterior horn cell disease	0	0.268	-0.652	0.398	0.226	0.226	1	NA	NA	NA	NA	NA	NA	NA	0	1	NA	Neurological
Disorders of magnesium metabolism	0	0.002	-0.005	0.004	0.14	0.14	1	NA	NA	NA	NA	NA	NA	NA	0	1	NA	Endocrine/Metabolic
Respiratory complications	0	0	0	0	0.164	0.164	NA	NA	NA	NA	NA	NA	NA	NA	0	NA	NA	Respiratory
Other hemoglobinopathies	0	0.117	-0.291	0.167	0.331	0.331	1	NA	0.199	-0.464	0.316	0.352	0.342	0.8211	0	1	0.8878	Hematopoietic
Nerve root lesions	0	0	-0.001	0.001	0	0	NA	NA	NA	NA	NA	NA	NA	NA	0	NA	NA	Neurological
Small kidney	0	0.257	-0.584	0.422	0.11	0.11	1	NA	NA	NA	NA	NA	NA	NA	0	1	NA	Genitourinary
Respiratory arrest	0	0	0	0	0	0	NA	NA	NA	NA	NA	NA	NA	NA	0	NA	NA	Respiratory
Pathologic fracture	0	0.78	-2.11	0.949	0.107	0.107	1	NA	NA	NA	NA	NA	NA	NA	0	1	NA	Musculoskeletal
Cystic fibrosis	0.455	0.191	0.101	0.849	0.379	0.275	0.0172	NA	0.4	-0.367	1.2	0.373	0.261	0.1936	0	0.0285	0.2289	Respiratory
Dermatophytosis of nail	0.729	0.404	0.018	1.6	0.349	0.183	0.0712	NA	NA	NA	NA	NA	NA	NA	0	0.0988	NA	Infectious Diseases
Nonrheumatic pulmonary valve disorders	0.626	0.34	-0.014	1.32	0.261	0.119	0.0656	NA	0.354	0.025	1.414	0.268	0.136	0.0833	0	0.0922	0.1128	Circulatory System
Difficulty in walking	0	0	0	0	0.113	0.113	NA	NA	0	0	0	0.12	0.12	NA	0	NA	NA	Musculoskeletal
Unspecified disorder of lipoid metabolism	1.187	0.598	-0.072	2.273	0.415	0.145	0.0472	NA	NA	NA	NA	NA	NA	NA	0	0.0707	NA	Endocrine/Metabolic
Retinal hemorrhage/ischemia	1.105	0.638	0.468	2.97	0.252	0	0.0833	NA	NA	NA	NA	NA	NA	NA	0	0.1131	NA	Sense Organs
Glycosuria or Acetonuria	1.058	0.513	-0.056	1.953	0.353	0.111	0.0392	NA	NA	NA	NA	NA	NA	NA	0	0.0602	NA	Endocrine/Metabolic
Circumscribed scleroderma	0	0.5	-1.137	0.821	0.113	0.113	1	NA	NA	NA	NA	NA	NA	NA	0	1	NA	Dermatologic
Hepatomegaly	0	0	-0.001	0.001	0.113	0.113	NA	NA	NA	NA	NA	NA	NA	NA	0	NA	NA	Digestive
Osteitis deformans and osteopathies associated with other disorders classified elsewhere	0.779	0.43	0.222	1.908	0.326	0.149	0.07	NA	NA	NA	NA	NA	NA	NA	0	0.0974	NA	Musculoskeletal
Althete's foot	0	0.539	-1.236	0.878	0	0	1	NA	NA	NA	NA	NA	NA	NA	0	1	NA	Infectious Diseases
Cushing's syndrome	0	0.535	-1.303	0.796	0.113	0.113	1	NA	NA	NA	NA	NA	NA	NA	0	1	NA	Endocrine/Metabolic
Hyperglyceridemia	0.493	0.264	-0.067	0.966	0.283	0.171	0.0618	NA	NA	NA	NA	NA	NA	NA	0	0.0875	NA	Endocrine/Metabolic
Cancer of liver and intrahepatic bile duct	0	0	0	0	0.114	0.114	NA	NA	NA	NA	NA	NA	NA	NA	0	NA	NA	Neoplasms
Acute febrile mucocutaneous lymph node syndrome (Kawasaki disease)	0	0.575	-1.312	0.942	0	0	1	NA	0.004	-0.01	0.007	0	0	1	0	1	1	Circulatory System
Arterial dissection	1.239	0.7	0.295	3.04	0.282	0	0.0767	NA	NA	NA	NA	NA	NA	NA	0	0.1054	NA	Circulatory System
Polycythemia vera	1.04	0.493	0.2	2.134	0.237	0	0.0349	NA	NA	NA	NA	NA	NA	NA	0	0.0544	NA	Neoplasms
Poisoning by agents primarily affecting the gastrointestinal system	0.377	0.214	-0.108	0.732	0.346	0.26	0.0781	NA	NA	NA	NA	NA	NA	NA	0	0.107	NA	Injuries & Poisonings
Viral hepatitis A	0	0	0	0	0.273	0.273	NA	NA	NA	NA	NA	NA	NA	NA	0	NA	NA	Infectious Diseases
Aneurysm of other specified artery	0	0.286	-0.652	0.471	0.114	0.114	1	NA	NA	NA	NA	NA	NA	NA	0	1	NA	Circulatory System
Lymphoid leukemia, chronic	0.91	0.633	-0.237	2.244	0.321	0.113	0.1505	NA	NA	NA	NA	NA	NA	NA	0	0.1854	NA	Neoplasms
Secondary malignant neoplasm of skin	0	0.533	-1.215	0.874	0	0	1	NA	NA	NA	NA	NA	NA	NA	0	1	NA	Neoplasms
Peripheral autonomic neuropathy	0	0	0	0	0	0	NA	NA	NA	NA	NA	NA	NA	NA	0	NA	NA	Neurological
Spondylolisthesis, congenital	0	0.48	-1.097	0.783	0	0	1	NA	NA	NA	NA	NA	NA	NA	0	1	NA	Congenital Anomalies
Chronic fatigue syndrome	0	0	0	0	0.153	0.153	NA	NA	NA	NA	NA	NA	NA	NA	0	NA	NA	Symptoms
Other immunological findings	0	0.615	-1.498	0.915	0	0	1	NA	NA	NA	NA	NA	NA	NA	0	1	NA	Endocrine/Metabolic
Renal colic	0	0.658	-1.602	0.977	0.118	0.118	1	NA	NA	NA	NA	NA	NA	NA	0	1	NA	Genitourinary
Diseases of lips	0	0.365	-0.83	0.599	0	0	1	NA	NA	NA	NA	NA	NA	NA	0	1	NA	Digestive
Parasomnia	0	0	0	0	0.12	0.12	NA	NA	0	0	0	0.116	0.116	NA	0	NA	NA	Neurological
Spinocerebellar disease	0.175	0.132	-0.111	0.405	0.339	0.299	0.1849	NA	NA	NA	NA	NA	NA	NA	0	0.2215	NA	Neurological
Nonrheumatic aortic valve disorders	0	0	0	0	0.154	0.154	NA	NA	NA	NA	NA	NA	NA	NA	0	NA	NA	Circulatory System
Ichthyosis congenita	0.261	0.132	0.059	0.575	0.331	0.272	0.048	NA	NA	NA	NA	NA	NA	NA	0	0.0716	NA	Dermatologic
Dermatophytosis of the body	0	0.601	-1.369	0.988	0.177	0.177	1	NA	NA	NA	NA	NA	NA	NA	0	1	NA	Infectious Diseases
Giant cell arteritis	0	0.746	-1.922	1.003	0	0	1	NA	NA	NA	NA	NA	NA	NA	0	1	NA	Circulatory System
Diseases due to other mycobacteria	0.653	0.52	-0.221	1.819	0.275	0.126	0.2092	NA	NA	NA	NA	NA	NA	NA	0	0.2451	NA	Infectious Diseases
Eosinophilia	0	0.234	-0.534	0.385	0.228	0.228	1	NA	NA	NA	NA	NA	NA	NA	0	1	NA	Hematopoietic
Polydipsia	0	0.416	-0.947	0.684	0	0	1	NA	NA	NA	NA	NA	NA	NA	0	1	NA	Endocrine/Metabolic
Von willebrand's disease	0.035	0.101	-0.242	0.156	0.343	0.334	0.7289	NA	NA	NA	NA	NA	NA	NA	0	0.8	NA	Hematopoietic
Pernicious anemia	1.394	0.52	0.448	2.485	0.477	0.159	0.0073	NA	NA	NA	NA	NA	NA	NA	0	0.0129	NA	Hematopoietic
Other specified diffuse diseases of connective tissue	0	0	0	0	0.18	0.18	NA	NA	NA	NA	NA	NA	NA	NA	0	NA	NA	Dermatologic
Toxic effect of other metals	0.31	0.164	-0.012	0.632	0.381	0.31	0.0587	NA	NA	NA	NA	NA	NA	NA	0	0.0841	NA	Injuries & Poisonings
Wegener's granulomatosis	0	0	0	0	0	0	NA	NA	NA	NA	NA	NA	NA	NA	0	NA	NA	Circulatory System
Type 2 diabetes with ketoacidosis	0	0.82	-2.523	0.693	0	0	1	NA	NA	NA	NA	NA	NA	NA	0	1	NA	Endocrine/Metabolic
Chronic pericarditis	0	0	0	0	0.131	0.131	NA	NA	NA	NA	NA	NA	NA	NA	0	NA	NA	Circulatory System
Hyperaldosteronism	0	0.397	-0.961	0.596	0.2	0.2	1	NA	NA	NA	NA	NA	NA	NA	0	1	NA	Endocrine/Metabolic
Primary biliary cirrhosis	0.591	0.298	0.119	1.288	0.336	0.201	0.0473	NA	NA	NA	NA	NA	NA	NA	0	0.0708	NA	Digestive
Congenital anomaly of gallbladder, bile ducts, liver, pancreas	0.564	0.561	-0.606	1.594	0.265	0.136	0.3147	NA	NA	NA	NA	NA	NA	NA	0	0.3573	NA	Congenital Anomalies
Cancer of eye	0.26	0.2	-0.073	0.712	0.275	0.216	0.1936	NA	NA	NA	NA	NA	NA	NA	0	0.2296	NA	Neoplasms
Esophageal atresia/tracheoesophageal fistula	0.64	0.363	-0.136	1.288	0.289	0.143	0.0779	NA	NA	NA	NA	NA	NA	NA	0	0.1068	NA	Congenital Anomalies
Dermatitis herpetiformis	0	0.323	-0.787	0.481	0.188	0.188	1	NA	NA	NA	NA	NA	NA	NA	0	1	NA	Dermatologic
Disorders of accommodation	0.133	0	0.266	0.266	0.031	0	0	NA	NA	NA	NA	NA	NA	NA	0	0	NA	Sense Organs
Extrinsic allergic alveolitis	0.568	0.427	-0.088	1.585	0.299	0.169	0.1834	NA	NA	NA	NA	NA	NA	NA	0	0.22	NA	Respiratory
Benign neoplasm of spinal cord, meninges	0	0	0	0	0.134	0.134	NA	NA	NA	NA	NA	NA	NA	NA	0	NA	NA	Neoplasms
Adrenogenital disorders	0	0.107	-0.291	0.13	0.313	0.313	1	NA	NA	NA	NA	NA	NA	NA	0	1	NA	Endocrine/Metabolic
Disorders of diaphragm	0	0	0	0	0.134	0.134	NA	NA	NA	NA	NA	NA	NA	NA	0	NA	NA	Respiratory
Benign neoplasm of eye, uveal	0	0.848	-2.175	1.151	0	0	1	NA	NA	NA	NA	NA	NA	NA	0	1	NA	Neoplasms
Myasthenia gravis	0	0.406	-0.924	0.668	0	0	1	NA	NA	NA	NA	NA	NA	NA	0	1	NA	Neurological
Acquired deformities of finger	0	0	0	0	0	0	NA	NA	NA	NA	NA	NA	NA	NA	0	NA	NA	Musculoskeletal
Toxic gastroenteritis and colitis	0	0	0	0	0.169	0.169	NA	NA	NA	NA	NA	NA	NA	NA	0	NA	NA	Digestive
Contact dermatitis and other eczema due to plants [except food]	0	0.311	-0.707	0.511	0.19	0.19	1	NA	NA	NA	NA	NA	NA	NA	0	1	NA	Dermatologic
Cellulitis and abscess of trunk	0	0.613	-1.417	0.986	0	0	1	NA	NA	NA	NA	NA	NA	NA	0	1	NA	Dermatologic
Neoplasm of unspecified nature of digestive system	0	0.866	-2.362	1.034	0	0	1	NA	NA	NA	NA	NA	NA	NA	0	1	NA	Neoplasms
Pseudomonal pneumonia	0.496	0.194	0.091	0.851	0.322	0.209	0.0106	NA	NA	NA	NA	NA	NA	NA	0	0.0183	NA	Respiratory
Acute vascular insufficiency of intestine	0	0	0	0	0	0	NA	NA	NA	NA	NA	NA	NA	NA	0	NA	NA	Circulatory System
Hypertrophy of salivary gland	0	0.721	-1.756	1.072	0	0	1	NA	NA	NA	NA	NA	NA	NA	0	1	NA	Digestive
Congenital factor VIII disorder	0	0.045	-0.103	0.075	0.337	0.337	1	NA	NA	NA	NA	NA	NA	NA	0	1	NA	Hematopoietic
Retinoschisis and retinal cysts	0	0	0	0	0	0	NA	NA	NA	NA	NA	NA	NA	NA	0	NA	NA	Sense Organs
Cancer of larynx	0	0	0	0	0	0	NA	NA	NA	NA	NA	NA	NA	NA	0	NA	NA	Neoplasms
Panniculitis	0.002	0.397	-0.899	0.656	0	0	0.996	NA	NA	NA	NA	NA	NA	NA	0	1	NA	Musculoskeletal
Carcinoid syndrome	0	0.492	-1.17	0.76	0	0	1	NA	NA	NA	NA	NA	NA	NA	0	1	NA	Endocrine/Metabolic
Disorders of porphyrin metabolism	0.27	0.197	-0.1	0.673	0.378	0.316	0.1705	NA	NA	NA	NA	NA	NA	NA	0	0.2071	NA	Endocrine/Metabolic
Stiffness of joint	0	0	0	0	0.173	0.173	NA	NA	NA	NA	NA	NA	NA	NA	0	NA	NA	Musculoskeletal
Carcinoma in situ of skin	1.388	0.863	0.304	3.685	0.316	0	0.1078	NA	NA	NA	NA	NA	NA	NA	0	0.1405	NA	Neoplasms
Fetal distress and abnormal forces of labor	NA	NA	NA	NA	NA	NA	NA	1.483	0.031	1.434	1.555	0.441	0.122	0	1	NA	0	Pregnancy Complications
Inguinal hernia	NA	NA	NA	NA	NA	NA	NA	0.68	0.058	0.571	0.8	0.289	0.142	0	1	NA	0	Digestive
Conductive hearing loss	NA	NA	NA	NA	NA	NA	NA	0.473	0.216	0.002	0.849	0.208	0.106	0.0285	1	NA	0.0454	Sense Organs
Other inflammatory spondylopathies	NA	NA	NA	NA	NA	NA	NA	0.466	0.123	0.222	0.705	0.305	0.205	2e-04	0	NA	4e-04	Musculoskeletal
Gout	NA	NA	NA	NA	NA	NA	NA	0.72	0.336	0.084	1.4	0.311	0.156	0.0321	0	NA	0.0499	Endocrine/Metabolic
