# Supplementary material for: Mapping the heritability of disease: a nationwide study
Source: Nat Commun. 2026 Mar 17;17:4080. doi: 10.1038/s41467-026-69991-z (PMC13144670; doi:10.1038/s41467-026-69991-z)
Supplement: Supplementary file 5 — Supplementary Data 3 [file 41467_2026_69991_MOESM5_ESM.tsv]

phenotype	snp_h2	snp_h2_lower	snp_h2_upper	p	p_lower	p_upper	alpha	alpha_lower	alpha_upper	n_cas	n_con
ADHD	0.19	0.17	0.21	0.018	0.013	0.028	-0.7	-0.82	-0.54	22956	38709
Schizophrenia	0.073	0.045	0.1	0.0061	0.0027	0.01	-0.69	-1.1	-0.12	5923	39239
Schizophrenia Spectrum Disorder	0.093	0.071	0.12	0.011	0.0061	0.016	-0.54	-0.85	-0.1	11890	39063
Autism	0.092	0.075	0.11	0.012	0.0072	0.018	-0.69	-0.89	-0.39	19045	38876
Mood Disorders	0.1	0.078	0.12	0.011	0.0061	0.017	-0.85	-1	-0.6	31597	38439
Bipolar	0.1	0.051	0.14	0.0083	0.0036	0.016	-0.42	-1	0.4	2943	39346
Depression	0.088	0.069	0.11	0.01	0.0059	0.016	-0.85	-1.1	-0.5	29354	38420
Migraine	0.23	0.1	0.34	0.0041	0.0015	0.008	0.3	-0.48	0.5	2159	38926
Epilepsy	0.065	0.019	0.11	0.0034	0.00072	0.01	-0.29	-1.1	0.49	3694	38718
Febrile Seizures	0.28	0.2	0.35	0.0056	0.0026	0.011	-0.85	-1.1	-0.59	4320	38042
