# Supplementary material for: Mapping the heritability of disease: a nationwide study
Source: Nat Commun. 2026 Mar 17;17:4080. doi: 10.1038/s41467-026-69991-z (PMC13144670; doi:10.1038/s41467-026-69991-z)
Supplement: Supplementary file 6 — Supplementary Data 4 [file 41467_2026_69991_MOESM6_ESM.txt]

phenotype	ratio_1955_sibs	ratio_1977_sibs	ratio_1955_twins	ratio_1977_twins
Abdominal hernia	2.37	2.4	2.78	2.94
Abdominal pain	1.67	1.63	1.66	1.57
Abnormal findings examination of lungs	1.27	1.36	1.14	NA
Abnormal heart sounds	1.09	1.14	1.01	1
Abnormal involuntary movements	1.31	1.19	1.15	1.11
Acquired foot deformities	2.01	1.43	1.8	1.35
Acquired spondylolisthesis	1.07	1.04	NA	NA
Acquired toe deformities	1.6	1.37	1.42	NA
Acute and chronic tonsillitis	1.07	1	1.02	1.04
Acute appendicitis	1.14	1.15	1.2	1.23
Acute bronchitis and bronchiolitis	1.66	1.7	1.54	1.57
Acute laryngitis and tracheitis	1.22	1.48	NA	NA
Acute pain	1.18	1.17	1.23	1.16
Acute pancreatitis	1.19	1.46	NA	NA
Acute pharyngitis	1.01	1.01	1.11	1.11
Acute reaction to stress	1.36	1.67	1.63	NA
Acute sinusitis	1.27	1.31	1.36	NA
Acute tonsillitis	1.04	1.02	1.01	1.02
Acute upper respiratory infections of multiple or unspecified sites	1.12	1.16	1.17	1.19
Adjustment reaction	1.47	1.54	1.55	1.63
Adverse drug events and drug allergies	1.21	1.29	1.43	1.43
Agorophobia, social phobia, and panic disorder	1.73	1.82	1.75	1.73
Alcohol-related disorders	2	1.44	1.7	1.32
Alcoholism	2.99	2.93	2.37	NA
Allergic reaction to food	1.1	1.1	1.05	1.11
Allergic rhinitis	1.15	1.32	1.26	1.42
Allergies, other	1.26	1.14	1.21	1.07
Anal and rectal conditions	1.23	1.24	1.3	1.25
Anaphylactic shock NOS	1.28	1.28	NA	NA
Angina pectoris	1.86	1.43	1.75	NA
Anomalies of jaw size/symmetry	1.2	1.15	1.05	1.05
Anomalies of tooth position/malocclusion	1.22	1.17	1.05	1.02
Antisocial/borderline personality disorder	2.87	4.42	3.78	NA
Anxiety disorder	1.83	1.88	1.83	1.85
Anxiety, phobic and dissociative disorders	1.46	1.57	1.52	1.59
Appendiceal conditions	1.12	1.13	1.16	1.2
Appendicitis	1.13	1.13	1.16	1.2
Arthropathy NOS	1.02	1.09	1.09	1.17
Arthropathy associated with other disorders classified elsewhere	1.37	1.55	1.36	1.45
Asthma	1.18	1.39	1.26	1.41
Atopic/contact dermatitis due to other or unspecified	1.15	1.02	1.06	1.02
Atrial fibrillation and flutter	2.5	2.26	2.89	NA
Attention deficit hyperactivity disorder	2.01	2.1	2.21	2.29
Autism	2.25	2.27	1.99	2
Back pain	1.05	1.16	1.05	1.17
Bacterial enteritis	1.01	1.02	NA	NA
Bacterial infection NOS	1.05	1	1.06	1.05
Bacterial pneumonia	1.23	1.23	1.26	1.33
Benign neoplasm of bone and articular cartilage	1.06	1.13	1	NA
Benign neoplasm of colon	1.24	1.04	1.06	NA
Benign neoplasm of lip, oral cavity, and pharynx	1.11	1.06	1.16	NA
Benign neoplasm of skin	1.41	1.43	1.46	1.42
Bipolar	1.46	1.75	1.75	NA
Broken tooth	1.98	1.91	1.8	1.86
Burns	1.52	1.4	1.5	1.42
Bursitis	2.13	1.72	1.89	NA
Calculus of bile duct	2.86	3.78	3.01	NA
Calculus of kidney	1.29	1.04	1.11	NA
Calculus of ureter	1.72	1.31	1.44	NA
Candidiasis	1.68	1.49	1.33	1.3
Carbuncle and furuncle	1.22	1.15	1.15	1.03
Cardiac and circulatory congenital anomalies	1.01	1.05	1.06	1.07
Cardiac congenital anomalies	1.05	1.02	1.03	1.04
Cardiac shunt/ heart septal defect	1.05	1.06	1.1	1.08
Carditis	2.63	3	NA	NA
Cataract	1.13	1.23	1.12	NA
Cellulitis and abscess of fingers/toes	1.63	1.46	1.46	1.46
Cerebral artery occlusion, with cerebral infarction	1.36	1.04	NA	NA
Cerebral ischemia	1.29	1.01	NA	NA
Cerebrovascular disease	1.31	1.01	1.14	NA
Cervical radiculitis	1.15	1.39	1.28	NA
Cervicalgia	1.43	1.43	1.46	NA
Cholecystitis without cholelithiasis	1.68	2.35	NA	NA
Cholelithiasis	3.12	4.2	3.02	3.76
Chromosomal anomalies and genetic disorders	1.44	1.26	1.37	NA
Chronic airway obstruction	1.2	1.68	1.3	1.78
Chronic pain	1.74	1.62	1.7	1.54
Chronic periodontitis	1.17	1.08	NA	NA
Chronic sinusitis	1.04	1.08	1.11	NA
Chronic tonsillitis and adenoiditis	1.12	1.03	1.05	1.05
Complication of internal orthopedic device	1.08	1.26	1.03	NA
Complications of surgical and medical procedures	1.44	1.14	1.31	1.08
Concussion	1.45	1.31	1.4	1.3
Conduct disorders	1.9	1.86	1.81	1.74
Conductive hearing loss	1.17	1.16	1.33	NA
Congenital anomalies of face and neck	1.01	1.04	1.13	1.21
Congenital anomalies of great vessels	1.16	1.01	1.02	1.05
Congenital anomalies of limbs	1.26	1.21	1.15	1.13
Congenital anomalies of urinary system	1.07	1.05	1.06	NA
Congenital deformities of feet	1.09	1.15	1.17	1.19
Congenital hip dysplasia and deformity	2.15	2.11	1.91	1.88
Conjunctivitis, infectious	1.4	1.29	1.42	1.34
Constipation	1.35	1.22	1.27	1.16
Contusion	1.26	1.19	1.21	1.17
Cough	1.07	1.04	1.02	1.16
Crushing or internal injury to organs	2.45	2.13	2.3	NA
Curvature of spine	1.51	1.44	1.36	1.31
Cystitis	4.55	NA	4.43	NA
Degeneration of intervertebral disc	1.08	1.08	1.11	NA
Degenerative skin conditions and other dermatoses	2.41	NA	2.67	NA
Delayed milestones	1.7	1.71	1.6	1.6
Delirium dementia and amnestic and other cognitive disorders	2.21	2.17	1.7	NA
Dental caries	1.39	1.31	1.51	NA
Dentofacial anomalies, including malocclusion	1.29	1.21	1.1	1.05
Depression	1.73	2.07	1.87	2.17
Derangement of joint, non-traumatic	1.04	1.03	1.04	1.07
Develomental delays and disorders	1.69	1.79	1.69	1.76
Diabetic retinopathy	1.52	1.23	NA	NA
Diaphragmatic hernia	1.12	1.09	1.25	NA
Diarrhea	1.04	1.31	1.18	NA
Digestive congenital anomalies	1.63	1.8	1.75	1.88
Diseases of esophagus	1.24	1.1	1.21	1.14
Diseases of hair and hair follicles	2.67	2.73	2.4	NA
Diseases of hard tissues of teeth	1.33	1.25	1.42	1.38
Diseases of nail, NOS	1.58	1.66	1.74	1.76
Diseases of pancreas	1.2	1.4	1.19	NA
Diseases of the jaws	1.42	1.38	1.32	1.31
Diseases of the larynx and vocal cords	1.3	1.06	1.18	1.13
Diseases of the oral soft tissues, excluding lesions specific for gingiva and tongue	1.03	1.01	1.06	1.14
Dislocation	1.24	1.14	1.2	1.14
Disorder of skin and subcutaneous tissue NOS	1.34	1.21	NA	NA
Disorders of external ear	1.14	1.03	1.08	1.03
Disorders of muscle, ligament, and fascia	1.21	1.44	1.27	1.35
Disorders of other cranial nerves	1.17	1.13	1.21	NA
Disorders of refraction and accommodation; blindness and low vision	1.08	1.09	1.02	1.01
Disorders of sweat glands	2.04	2.04	1.99	NA
Disorders of the pituitary gland and its hypothalamic control	2.25	2.45	2.21	2.17
Disorders of tooth development	1.11	1.15	1.18	1.21
Disturbance of skin sensation	1.7	2.09	1.89	NA
Disturbances in tooth eruption	1.08	1.16	1.15	1.24
Diverticulosis	1.07	1.75	1.09	NA
Dizziness and giddiness (Light-headedness and vertigo)	1.46	1.83	1.54	1.66
Dysphagia	1.19	1.19	1.12	NA
Effects of other external causes	1.55	2.01	1.55	1.87
Electrolyte imbalance	1.1	1.25	1.21	NA
Empyema and pneumothorax	2.46	3.18	2.32	NA
Endocrine and metabolic disturbances of fetus and newborn	1.22	1.23	1.17	1.17
Enthesopathy	1.15	1.11	1.16	1.08
Epilepsy, recurrent seizures, convulsions	1.21	1.19	1.19	1.18
Epilepsy	1.13	1.08	1.08	1.06
Epistaxis or throat hemorrhage	1.75	1.6	1.57	1.58
Esophagitis, GERD and related diseases	1.21	1.1	1.18	1.15
Essential hypertension	1.08	1.17	1.01	NA
Eustachian tube disorders	1.22	1.23	1.18	NA
Facial nerve disorders [CN7]	1.05	1	1.07	NA
Fasciitis	1.31	1.05	1.18	NA
Febrile Seizures	1.27	1.22	1.21	1.21
Fever of unknown origin	1.1	1.13	1.11	1.14
Flat foot	1.21	1.13	NA	NA
Foreign body injury	1.98	1.47	1.75	1.39
Fracture of ankle and foot	1.38	1.44	1.36	1.4
Fracture of clavicle or scapula	2.54	2.1	2.09	1.79
Fracture of hand or wrist	1.72	1.61	1.6	1.53
Fracture of humerus	1.09	1.07	1	1.01
Fracture of lower limb	1.71	1.63	1.74	1.72
Fracture of patella	2.2	2.15	2.54	NA
Fracture of radius and ulna	1.22	1.28	1.21	1.24
Fracture of ribs	2.92	2.3	2.12	NA
Fracture of tibia and fibula	1.72	1.58	1.72	1.62
Fracture of unspecified part of femur	2.37	2.18	1.98	1.91
Fracture of upper limb	1.33	1.32	1.26	1.25
Fracture of vertebral column without mention of spinal cord injury	1.65	1.33	1.49	NA
Functional digestive disorders	1.71	1.8	1.81	1.86
GERD	1.04	1.02	1	1.05
Ganglion and cyst of synovium, tendon, and bursa	1.58	1.63	1.69	1.61
Gastritis and duodenitis	1.05	1.22	1.13	NA
Generalized anxiety disorder	2.14	2.38	2.02	NA
Generalized convulsive epilepsy	1	1.02	1.02	NA
Gingival and periodontal diseases	1.15	1.05	1.18	NA
Hallux valgus (Bunion)	4.44	4.06	3.67	NA
Hearing loss	1.14	1.02	1.04	1.01
Heart failure NOS	2.56	1.63	2.53	NA
Hemangioma and lymphangioma, any site	1.5	1.52	1.63	1.66
Hematuria	1.28	1.44	1.24	1.37
Hemorrhage of rectum and anus	1.12	1.09	1.2	1.17
Hemorrhage or hematoma complicating a procedure	1.52	1.24	1.48	1.23
Hemorrhoids	1.25	1.1	1.16	NA
Hereditary disturbances in tooth structure	1.17	1.15	1.17	1.16
Herpes simplex	1.76	1.59	1.66	NA
Hydronephrosis	1.18	1.02	NA	NA
Hypercholesterolemia	1.53	1.01	1.31	NA
Hyperlipidemia	1.57	1.07	1.38	NA
Hypermetropia	1.02	1.01	1.04	1.02
Hypertrophy of breast (Gynecomastia)	1.14	1.46	1.13	1.75
Hyperventilation	2	2.69	2	NA
Hypoglycemia	1.33	1.23	1.25	1.15
Hypovolemia	1.01	1	1.11	1.1
Impetigo	1.1	1.11	1.05	1.02
Infection of the eye	1.36	1.27	1.38	1.31
Infections specific to the perinatal period	1.48	1.49	1.27	1.27
Infectious mononucleosis	1.05	1.03	1.14	1.23
Inflammation of eyelids	1.05	1.13	1.1	1.1
Inflammation of the eye	1.01	1.03	1.02	1.06
Inflammatory and toxic neuropathy	1.21	1.08	NA	NA
Influenza	1.02	1.04	1.04	1.13
Ingrowing nail	1.7	1.76	1.83	1.82
Injuries to the nervous system	1.83	1.56	1.72	NA
Injury, NOS	1.23	1.18	1.19	1.16
Internal derangement of knee	1.07	1.14	1.01	1.13
Intestinal infection	1.04	1.09	1.03	1.06
Intestinal malabsorption (non-celiac)	1.87	1.81	NA	NA
Intracranial hemorrhage	1.42	1.63	NA	NA
Iron deficiency anemias, unspecified or not due to blood loss	2.51	1.84	1.74	NA
Irritable Bowel Syndrome	2.23	2.64	2.55	3.13
Joint/ligament sprain	1.32	1.22	1.19	NA
Juvenile osteochondrosis	2.05	2.1	1.97	1.94
Keratitis	1.13	1.11	1.15	NA
Kyphoscoliosis and scoliosis	1.64	1.51	1.44	1.33
Lack of normal physiological development, unspecified	1	1	1.07	1.07
Late effects of cerebrovascular disease	1.46	1.14	NA	NA
Laxity of ligament or hypermobility syndrome	2.45	1.72	1.96	1.53
Lipoma of skin and subcutaneous tissue	1.07	1.01	1.18	NA
Lipoma	1.05	1.03	1.2	NA
Lymphadenitis	1.03	1.24	1.06	1.26
Major depressive disorder	1.88	2.26	2.19	2.57
Malaise and fatigue	1.2	1.43	1.23	1.47
Maternal complication of pregnancy affecting fetus or newborn	1.22	1.24	1.09	1.09
Melanomas of skin	1.65	2.3	1.6	NA
Meningitis	1.2	1.25	1.18	1.25
Mental retardation	1.54	1.65	1.55	1.62
Migrain with aura	2.42	2.26	2.08	NA
Migraine	2.01	1.71	1.88	1.5
Mood disorders	1.65	1.99	1.82	2.12
Myalgia and myositis unspecified	1.27	1.22	NA	NA
Myocardial infarction	2.96	2.65	2.48	NA
Myopia	1.29	1.29	1.12	NA
Nausea and vomiting	1.22	1.15	1.2	1.12
Neurological disorders	1.52	1.66	1.39	1.5
Noninfectious gastroenteritis	1.05	1.07	1.05	1.15
Nonspecific chest pain	1.17	1.17	1.13	1.14
Nontoxic uninodular goiter	4.43	4.98	NA	NA
Obesity	4.29	NA	3.82	4.44
Obsessive-compulsive disorders	1.57	1.6	1.36	1.42
Occlusion of cerebral arteries	1.47	1.11	1.19	NA
Open wound of ear	2.35	2.03	2.38	2.09
Open wound of foot except toe(s) alone	1.46	1.36	1.37	1.29
Open wound of lip and mouth	2.08	1.98	1.92	1.89
Open wound of neck	1.4	1.31	1.32	1.2
Open wound of nose and sinus	2.47	2.29	2.44	2.4
Open wound of toe(s)	1.4	1.36	1.41	1.39
Open wound or laceration of eye or eyelid	2.5	2.34	2.29	2.17
Open wounds of extremities	1.77	1.67	1.7	1.63
Open wounds of head; neck; and trunk	2.07	1.9	1.95	1.85
Osteoarthritis; localized	1.05	1.05	1.14	NA
Osteoarthrosis NOS	1	1.11	1.01	NA
Osteoarthrosis, localized, primary	1.04	1.07	1.15	NA
Osteochondropathies	1.86	1.93	1.73	1.71
Osteoporosis NOS	2.8	1.3	3.35	NA
Other abnormality of urination	2.37	1.18	2.17	NA
Other acquired deformities of limbs	1.37	1.44	1.32	1.34
Other acquired musculoskeletal deformity	1.08	1.21	1.18	1.36
Other and unspecified coagulation defects	2.12	3.06	1.8	NA
Other and unspecified disc disorder	1.12	1.32	1.18	NA
Other and unspecified disorders of the nervous system	1.21	1.19	1.33	1.3
Other anemias	1.86	1.63	1.51	1.24
Other arthropathies	1.04	1.26	1.02	1.08
Other benign neoplasm of connective and other soft tissue	1.06	1.07	NA	NA
Other chronic ischemic heart disease, unspecified	3.19	NA	2.69	NA
Other congenital anomalies of lower limb, including pelvic girdle	1.86	1.83	1.68	1.65
Other congenital musculoskeletal anomalies	1.46	1.76	1.29	1.44
Other derangement of joint	1.1	1.09	1.01	1.02
Other diseases of blood and blood-forming organs	1.04	1.23	1.1	1.26
Other diseases of respiratory system, not elsewhere classified	1.12	1.18	1.13	NA
Other diseases of the teeth and supporting structures	1.42	1.41	1.3	1.26
Other disorders of bone and cartilage	1.62	1.07	1.75	1.24
Other disorders of eye	1	1.09	1.03	1.08
Other disorders of eyelids	1.7	1.23	1.74	NA
Other disorders of intestine	1.14	1.18	NA	NA
Other disorders of liver	1.05	1.2	1.13	1.23
Other disorders of middle ear and mastoid	1.38	1.38	1.36	NA
Other disorders of pancreatic internal secretion	1.32	1.23	1.25	1.16
Other disorders of soft tissues	1.69	1.71	1.68	1.53
Other disorders of synovium, tendon, and bursa	1.23	1.3	1.3	1.34
Other disorders of the kidney and ureters	1.36	1.05	NA	NA
Other disorders of tympanic membrane	1.1	1.09	1.14	1.13
Other endocrine disorders	1.34	1.34	1.31	1.3
Other headache syndromes	1.4	1.39	1.42	1.36
Other hypertrophic and atrophic conditions of skin	1.99	1.58	2.07	1.64
Other inflammatory spondylopathies	1.13	1.07	NA	NA
Other intestinal obstruction	1.02	1.35	NA	NA
Other local infections of skin and subcutaneous tissue	1.39	1.32	1.32	1.25
Other mental disorder	1.99	2.03	1.9	1.87
Other non-epithelial cancer of skin	1.2	1.55	NA	NA
Other open wound of head and face	2.2	2	2.04	1.94
Other perinatal conditions of fetus or newborn	1.28	1.35	1.18	1.19
Other peripheral nerve disorders	1.38	1.4	1.35	1.18
Other persistent mental disorders due to conditions classified elsewhere	2.29	2.33	1.51	NA
Other retinal disorders	1.29	1.26	1.15	1.18
Other symptoms of respiratory system	1.1	1.11	1.08	1.02
Other symptoms/disorders or the urinary system	1.19	1.03	1.1	1.07
Other symptoms	1.2	1.17	1.25	1.16
Other tests	3.06	2.85	2.94	2.66
Other upper respiratory disease	1.24	1.19	1.36	1.37
Otitis externa	1.07	1.01	1.06	1.04
Otitis media	1.32	1.34	1.29	1.31
Overweight, obesity and other hyperalimentation	4.29	NA	3.94	4.43
Pain in joint	1.66	1.54	1.55	1.41
Pain in limb	1.13	1.12	1.12	1.09
Palpitations	1.46	1.3	1.45	1.31
Paranoid disorders	1.42	1.68	1.41	NA
Paroxysmal supraventricular tachycardia	1.28	1.46	1.36	NA
Paroxysmal tachycardia, unspecified	1.19	1.41	1.32	NA
Partial epilepsy	1.16	1.16	1.14	NA
Pathological, developmental or recurrent dislocation	1.92	1.92	NA	NA
Peptic ulcer (excl. esophageal)	1.4	1.08	1.36	NA
Perforation of tympanic membrane	1.1	1.09	1.11	1.11
Perinatal jaundice	1.38	1.38	1.14	1.14
Periodontitis (acute or chronic)	1.18	1.1	NA	NA
Peripheral enthesopathies and allied syndromes	1.04	1.08	1.02	1.07
Peripheral or central vertigo	1.46	1.72	NA	NA
Personality disorders	1.69	2.17	1.82	2.44
Pervasive developmental disorders	1.79	1.84	1.79	1.85
Phlebitis and thrombophlebitis of lower extremities	1.02	1.86	1.01	NA
Phlebitis and thrombophlebitis	1.02	1.74	1	NA
Pilonidal cyst	2.03	2.26	1.83	2.06
Pituitary hyperfunction	4.21	4.36	4.21	NA
Pleurisy; pleural effusion	1.24	1.1	NA	NA
Pneumococcal pneumonia	1.3	1.29	1.22	1.22
Pneumonia	1.24	1.27	1.21	1.26
Poisoning by analgesics, antipyretics, and antirheumatics	2.16	2.86	2.23	2.51
Poisoning by psychotropic agents	1.24	1.29	1.03	1.01
Postoperative infection	1.22	1.04	1	NA
Posttraumatic stress disorder	1.71	2.14	1.8	NA
Premature beats	1.38	1.4	NA	NA
Psoriasis vulgaris	1.03	1.11	1.21	NA
Psoriasis	1.11	1.17	1.22	NA
Psychogenic and somatoform disorders	1.98	2.05	2.15	NA
Psychosis	1.11	1.04	1.02	NA
Pulmonary heart disease	1.04	1.91	1.03	NA
Purpura and other hemorrhagic conditions	1.03	1.03	1.01	1.1
Pyelonephritis	3.58	3.72	3.6	3.74
Rash and other nonspecific skin eruption	1.06	1	1.05	1.02
Reflux esophagitis	1.47	1.36	1.49	NA
Regional enteritis	1.24	1.21	1.51	NA
Respiratory abnormalities	1.59	2.07	1.58	1.95
Respiratory conditions of fetus and newborn	1.54	1.54	1.34	1.34
Respiratory failure	1.33	1.28	1.24	1.17
Respiratory insufficiency	1.35	1.27	1.09	1.05
Retention of urine	1.19	1.56	1.17	NA
Retinal detachments and defects	1.36	1.76	NA	NA
Rheumatic disease of the heart valves	1.29	1.02	NA	NA
Rheumatoid arthritis and other inflammatory polyarthropathies	1.98	1.76	1.92	NA
Rheumatoid arthritis	2.42	2.99	NA	NA
Salicylates causing adverse effects in therapeutic use	2.18	2.97	2.28	2.46
Scar conditions and fibrosis of skin	2.34	1.84	2.22	1.78
Schizoid personality disorder	1.22	1.07	1.27	NA
Schizophrenia and other psychotic disorders	1.31	1.14	1.17	1.04
Schizophrenia	1.39	1.18	1.19	NA
Sciatica	1.23	1.43	1.26	NA
Sebaceous cyst	1.1	1.15	NA	NA
Secondary malignant neoplasm	1.18	1.05	1.29	NA
Senile cataract	1.08	1.03	1.02	NA
Sensorineural hearing loss	1.06	1.02	1.02	1.04
Sepsis	1.23	1	1.23	NA
Septal Deviations/Turbinate Hypertrophy	2.47	1.83	2.3	2
Septicemia	1.22	1.05	1.2	1.09
Sexual and gender identity disorders	1.04	1.07	NA	NA
Sexually transmitted infections (not HIV or hepatitis)	1.14	1.04	1.31	1.09
Short gestation; low birth weight; and fetal growth retardation	1.16	1.16	1.05	1.05
Shortness of breath	1.19	1.6	1.23	1.42
Skull and face fracture and other intercranial injury	2.36	2.1	2.21	2.07
Sleep apnea	2.65	2.24	2.39	2.08
Sleep disorders	2.17	1.73	1.92	1.68
Somatoform disorder	2.27	2.33	NA	NA
Spinal stenosis	1.11	1.14	NA	NA
Spirochetal infection	1.14	1.17	NA	NA
Spondylosis and allied disorders	1.02	1.04	1	NA
Spondylosis without myelopathy	1.01	1.02	1.01	NA
Sprains and strains	1.08	1.05	1.06	1.07
Strabismus (not specified as paralytic)	1.07	1.01	1.06	1.01
Strabismus and other disorders of binocular eye movements	1.06	1.01	1.04	1.03
Streptococcus infection	1.07	1.03	1.02	1.04
Substance addiction and disorders	2.25	2.28	1.87	1.97
Superficial cellulitis and abscess	1.59	1.42	1.46	1.4
Superficial injury without mention of infection	1.51	1.45	1.47	1.43
Suppurative and unspecified otitis media	1.31	1.32	1.3	1.32
Symptoms affecting skin	1.27	1.2	1.24	1.2
Symptoms and disorders of the joints	1.47	1.71	1.38	1.53
Symptoms involving digestive system	1.15	1.19	1.15	1.11
Symptoms involving head and neck	1.64	1.19	1.49	1.19
Symptoms involving nervous and musculoskeletal systems	1.27	1.38	1.34	1.42
Syncope and collapse	1.28	1.69	1.33	1.63
Synovitis and tenosynovitis	1.32	1.41	1.41	1.51
Temporomandibular joint disorder, unspecified	2.75	2.77	3.01	NA
Tension headache	2.05	2.09	1.97	1.95
Tics and stuttering	2.81	2.91	2.59	2.71
Tinnitus	1.33	1.2	1.33	NA
Tobacco use disorder	1.26	1.72	1.22	NA
Toxic effect of (non-ethyl) alcohol and petroleum and other solvents	1.78	1.55	1.64	NA
Toxic effect of other gases, fumes, or vapors	1.68	1.32	1.33	NA
Toxic effect of other substances, chiefly nonmedicinal as to source	1.21	1.15	1.14	1.21
Toxic effect of venom	1.29	1.24	1.18	1.13
Transient cerebral ischemia	1.3	1.03	NA	NA
Transitory tachypnea or apnea of newborn	1.62	1.62	1.36	1.36
Traumatic arthropathy	1.43	1.54	NA	NA
Type 1 diabetes	1.43	1.29	1.38	NA
Type 2 diabetes	1.48	1.1	1.46	NA
Ulcerative colitis (chronic)	1.13	1.12	1.22	NA
Ulcerative colitis	1.12	1.12	1.22	NA
Umbilical hernia	1.48	1.04	1.42	1.21
Unspecified diffuse connective tissue disease	1.74	1.36	1.74	NA
Unspecified monoarthritis	1.14	1.76	1.11	NA
Urinary calculus	1.37	1.03	1.21	1.13
Urinary incontinence	1.82	1.14	1.44	1.22
Urinary tract infection	2.95	3.69	2.91	3.61
Urticaria	1.29	1.19	1.2	1.17
Uveitis, noninfectious or NOS	1.06	1.02	NA	NA
Varicose veins of lower extremity	2.32	2.32	2.18	NA
Varicose veins	1.71	1.08	1.52	NA
Ventral hernia	1.23	1.15	1.32	NA
Vertiginous syndromes and other disorders of vestibular system	1.43	1.74	1.53	1.63
Viral Enteritis	1.04	1.13	1.02	1.04
Viral hepatitis	1.38	1.11	NA	NA
Viral infection	1.1	1.12	1.09	1.1
Viral pneumonia	1.27	1.28	1.15	1.15
Viral warts & HPV	1.35	1.41	1.2	1.24
Visual disturbances	1.14	1.13	1.09	1.03
Vitamin deficiency	1.28	1.49	NA	NA
Voice disturbance	1.45	1.03	1.14	NA
Abnormal findings on study of brain and/or nervous system	1.1	1.11	NA	NA
Abnormal granulation tissue	1.3	1.27	NA	NA
Abnormal serum enzyme levels	1.12	1.02	NA	NA
Abnormal sputum	1.82	1.56	NA	NA
Abnormality of gait	1.36	1.37	NA	NA
Acid-base balance disorder	1.27	1.28	NA	NA
Acidosis	1.31	1.29	NA	NA
Acne	1.3	1.27	NA	NA
Actinic keratosis	3.65	NA	NA	NA
Acute gastritis	1.14	1.08	NA	NA
Acute pericarditis	3.34	3.85	NA	NA
Acute posthemorrhagic anemia	4.38	3.05	NA	NA
Acute renal failure	1.66	1.49	NA	NA
Adrenal hyperfunction	2.81	3.76	NA	NA
Alcoholic liver damage	2.67	NA	NA	NA
Allergic purpura	1.14	1.13	NA	NA
Alopecia	1.74	1.48	NA	NA
Amblyopia	1.02	1.02	NA	NA
Ankylosing spondylitis	1.59	1.41	NA	NA
Anomalies of respiratory system, congenital	1.37	1.42	NA	NA
Anomalous atrioventricular excitation	1.37	1.42	NA	NA
Aortic aneurysm	2.75	NA	NA	NA
Aortic valve disease	1.57	1.72	NA	NA
Aphasia/speech disturbance	1.84	1.94	NA	NA
Arrhythmia (cardiac) NOS	1	1.3	NA	NA
Arthropathy associated with infections	1.88	1.66	NA	NA
Arthropod-borne diseases	1.16	1.12	NA	NA
Articular cartilage disorder	1.18	1.17	NA	NA
Ascites (non malignant)	1.23	NA	NA	NA
Asthma with exacerbation	1.09	1.36	NA	NA
Astigmatism	1.03	1.02	NA	NA
Atherosclerosis of the extremities	1.58	NA	NA	NA
Atherosclerosis	1.48	NA	NA	NA
Atrioventricular [AV] block	1.52	1.04	NA	NA
Benign neoplasm of brain and other parts of nervous system	1.23	1.08	NA	NA
Benign neoplasm of brain, cranial nerves, meninges	1.29	1.07	NA	NA
Benign neoplasm of eye	1.23	1.13	NA	NA
Benign neoplasm of other endocrine glands and related structures	1.54	1.9	NA	NA
Benign neoplasm of other parts of digestive system	1.72	2.01	NA	NA
Benign neoplasm of respiratory and intrathoracic organs	1.29	1.29	NA	NA
Benign neoplasm of thyroid glands	2.93	2.88	NA	NA
Benign neoplasm of unspecified sites	1.19	1.14	NA	NA
Blindness and low vision	1.01	1.06	NA	NA
Blood in stool	1.69	1.28	NA	NA
Bronchiectasis	1.3	1.09	NA	NA
Bronchitis	1.29	1.58	NA	NA
Bronchopneumonia and lung abscess	1.41	1.39	NA	NA
Calcaneal spur; Exostosis NOS	1.86	1.26	NA	NA
Cancer of brain and nervous system	1.33	1.17	NA	NA
Cancer of brain	1.38	1.18	NA	NA
Cancer of bronchus; lung	1.15	NA	NA	NA
Cancer of other lymphoid, histiocytic tissue	1.62	1.93	NA	NA
Cancer of urinary organs (incl. kidney and bladder)	2.41	NA	NA	NA
Cancer within the respiratory system	1.12	NA	NA	NA
Cancer, suspected or other	1.31	1.24	NA	NA
Cardiac arrest	2.2	1.55	NA	NA
Cardiac conduction disorders	1.38	1.22	NA	NA
Cardiomyopathy	2.06	1.49	NA	NA
Celiac disease	2.17	2.12	NA	NA
Cellulitis and abscess of arm/hand	2.18	1.59	NA	NA
Cellulitis and abscess of face/neck	1.21	1.13	NA	NA
Cellulitis and abscess of foot, toe	2.18	1.59	NA	NA
Cellulitis and abscess of leg, except foot	2.18	1.59	NA	NA
Cellulitis and abscess of oral soft tissues	1.22	1.18	NA	NA
Certain early complications of trauma or procedure	2.15	1.88	NA	NA
Cholelithiasis with acute cholecystitis	1.84	2.5	NA	NA
Cholelithiasis with other cholecystitis	2.43	3.18	NA	NA
Cholesteatoma	1.43	1.43	NA	NA
Chondrocalcinosis	1.09	1.15	NA	NA
Chromosomal anomalies	1.6	1.39	NA	NA
Chronic bronchitis	1.01	1.23	NA	NA
Chronic laryngitis	1.02	1.12	NA	NA
Chronic pancreatitis	2.54	NA	NA	NA
Chronic pharyngitis and nasopharyngitis	1.01	1	NA	NA
Chronic renal failure [CKD]	1.58	1.35	NA	NA
Chronic ulcer of skin	1.6	1.28	NA	NA
Circadian rhythm sleep disorder	1.39	1.38	NA	NA
Circulatory disease NEC	1.02	1.07	NA	NA
Cirrhosis of liver without mention of alcohol	1.61	NA	NA	NA
Cleft palate	1.34	1.36	NA	NA
Colon cancer	1.02	NA	NA	NA
Colorectal cancer	1.06	NA	NA	NA
Complication due to other implant and internal device	2.09	1.91	NA	NA
Complications of cardiac/vascular device, implant, and graft	1.23	1.11	NA	NA
Congenital anomalies of intestine	1.45	1.54	NA	NA
Congenital anomalies of mouth/tongue	1.86	1.87	NA	NA
Congenital anomalies of peripheral vascular system	1.22	1.27	NA	NA
Congenital anomalies of skin	1.47	1.01	NA	NA
Congenital anomalies of skull and face bones	1.51	1.53	NA	NA
Congenital anomalies of the eye	1.03	1.06	NA	NA
Congenital anomalies of upper limb, including shoulder girdle	1.08	1.04	NA	NA
Congenital anomaly of fingers/toes	1.36	1.39	NA	NA
Congenital musculoskeletal deformities of spine	1.31	1.29	NA	NA
Congenital osteodystrophies	1.02	1.04	NA	NA
Congestive heart failure (CHF) NOS	2.52	NA	NA	NA
Conjunctivitis, noninfectious	1.13	1.45	NA	NA
Contracture of palmar fascia [Dupuytren's disease]	3.43	2.64	NA	NA
Contracture of tendon (sheath)	1.49	1.56	NA	NA
Corneal opacity and other disorders of cornea	1.49	2.01	NA	NA
Coronary atherosclerosis	2.12	1.36	NA	NA
Crushing injury	2.27	1.85	NA	NA
Crystal arthropathies	1.04	1.14	NA	NA
Cystic kidney disease	1.06	1.07	NA	NA
Cysts of the jaws	1.3	1.05	NA	NA
Decreased libido	3.51	4.38	NA	NA
Defibrination syndrome	2.19	3.4	NA	NA
Degenerative and vascular disorders of ear	2.98	1.37	NA	NA
Degenerative disease of the spinal cord	1.05	1.13	NA	NA
Delay in sexual development and puberty NEC	2.67	2.57	NA	NA
Delirium due to conditions classified elsewhere	3.45	NA	NA	NA
Dermatophytosis	1.22	1.11	NA	NA
Diplopia and disorders of binocular vision	1.03	1.02	NA	NA
Disease of capillaries	2.67	2.01	NA	NA
Diseases and other conditions of the tongue	1.02	1.01	NA	NA
Diseases of pulp and periapical tissues	1.26	1.21	NA	NA
Diseases of the salivary glands	1.16	1.02	NA	NA
Diseases of white blood cells	1.16	1.09	NA	NA
Disorders involving the immune mechanism	1.16	1.01	NA	NA
Disorders of acoustic nerve	1.01	1.01	NA	NA
Disorders of adrenal glands	1.93	2.44	NA	NA
Disorders of calcium/phosphorus metabolism	1.5	1.33	NA	NA
Disorders of conjunctiva	1.23	1.49	NA	NA
Disorders of lacrimal system	1.27	1.07	NA	NA
Disorders of mineral metabolism	1.01	1.06	NA	NA
Disorders of optic nerve and visual pathways	1.36	1.45	NA	NA
Disorders of parathyroid gland	2.64	2.02	NA	NA
Disorders of the globe	1.39	1.42	NA	NA
Disorders of vitreous body	1.12	1.51	NA	NA
Duodenal ulcer	1.92	NA	NA	NA
Dysthymic disorder	1.78	1.95	NA	NA
Dysuria	1.83	1.96	NA	NA
Edema	1.28	1.51	NA	NA
Effects of heat, cold and air pressure	1.38	1.02	NA	NA
Emphysema	1.29	NA	NA	NA
Encephalitis	1.1	1.15	NA	NA
Erythema nodosum	2.35	2.06	NA	NA
Erythematosquamous dermatosis	1.26	1.24	NA	NA
Esophageal bleeding (varices/hemorrhage)	2.38	NA	NA	NA
Extrapyramidal disease and abnormal movement disorders	1.22	1.07	NA	NA
Eye infection, viral	1.01	1.03	NA	NA
Fracture of foot	1.43	1.39	NA	NA
Fracture of neck of femur	1.77	1.91	NA	NA
Fracture of pelvis	1.47	1.4	NA	NA
Frequency of urination and polyuria	1.9	1.57	NA	NA
Functional disorders of bladder	1.09	1.05	NA	NA
Gastric ulcer	1.05	1.21	NA	NA
Glaucoma	1.17	1.25	NA	NA
Gonococcal infections	1.4	1.16	NA	NA
Gram negative septicemia	1.1	1.07	NA	NA
Gram positive septicemia	1.55	1.35	NA	NA
Hallux rigidus	1.46	1.07	NA	NA
Hammer toe (acquired)	1.73	1.47	NA	NA
Heart valve disorders	1.07	1.32	NA	NA
Helminthiases	1.71	1.92	NA	NA
Hematemesis	1.93	1.42	NA	NA
Hematological disorders of newborn	1.26	1.27	1.15	1.15
Hemoptysis	1.84	1.61	NA	NA
Hemorrhage NOS	2.24	2.68	NA	NA
Hemorrhage from gastrointestinal ulcer	2.18	2.16	NA	NA
Hemorrhage of fetus or newborn	1.07	1.18	1.3	1.3
Hemorrhage of gastrointestinal tract	1.56	1.23	NA	NA
Hepatitis NOS	1.03	1.22	NA	NA
Herpes zoster	1.14	1.04	NA	NA
Hidradenitis	2.79	3.01	NA	NA
Hormones and synthetic substitutes causing adverse effects in therapeutic use	1.39	1.22	NA	NA
Hydrocephalus	1.27	1.4	NA	NA
Hyperhidrosis	1.75	1.87	NA	NA
Hyperparathyroidism	2.55	1.89	NA	NA
Hypopotassemia	1.57	1.77	NA	NA
Hyposmolality and/or hyponatremia	1.32	1.18	NA	NA
Hypotension	1.3	1.74	NA	NA
Hypoventilation	1.43	1.16	NA	NA
Immunity deficiency	1.08	1.06	NA	NA
Impacted cerumen	1.35	1.17	NA	NA
Infantile cerebral palsy	1.36	1.39	1.29	1.28
Infection/inflammation of internal prosthetic device; implant; and graft	1.44	1.62	NA	NA
Infestation (lice, mites)	1.22	1.31	NA	NA
Injury to blood vessels	1.55	1.33	NA	NA
Insomnia	1.09	1.29	NA	NA
Interstitial emphysema and related conditions of newborn	1.95	1.95	1.59	1.58
Intestinal disaccharidase deficiencies and disaccharide malabsorption	1.45	1.35	NA	NA
Intestinal helminthiases	1.82	2.01	NA	NA
Intracerebral hemorrhage	1.61	1.54	NA	NA
Intracranial hemorrhage (injury)	2.63	2.24	NA	NA
Isoimmunization of fetus or newborn	1.08	1.1	NA	NA
Jaundice (not of newborn)	1.51	1.53	NA	NA
Joint effusions	1.63	1.38	NA	NA
Juvenile rheumatoid arthritis	1.54	1.49	NA	NA
Keloid scar	1.71	1.48	NA	NA
Keratoconjunctivitis	1.21	1.11	NA	NA
Kyphosis (acquired)	1.23	1.43	NA	NA
Learning disorder	1.57	1.56	NA	NA
Leukemia	1.51	1.43	NA	NA
Liver abscess and sequelae of chronic liver disease	1.66	1.11	NA	NA
Localized superficial swelling, mass, or lump	1.09	1.07	NA	NA
Loose body in joint	2.19	1.7	NA	NA
Lower gastrointestinal congenital anomalies	1.33	1.47	NA	NA
Lyme disease	1.15	1.16	NA	NA
Macular degeneration (senile) of retina NOS	1.01	1.02	NA	NA
Malignant neoplasm of rectum, rectosigmoid junction, and anus	1.16	NA	NA	NA
Malunion and nonunion of fracture	2.28	3.08	NA	NA
Manlignant and unknown neoplasms of brain and nervous system	1.21	1.21	NA	NA
Mechanical complication of unspecified genitourinary device, implant, and graft	2.8	2.85	NA	NA
Mitral valve disease	1.01	1.71	NA	NA
Multiple sclerosis	2.12	2.11	NA	NA
Musculoskeletal symptoms referable to limbs	1.32	1.35	NA	NA
Myopathy	1.12	1.09	NA	NA
Nasal polyps	1.86	1.51	NA	NA
Neoplasm of uncertain behavior	1.14	1.06	NA	NA
Nerve plexus lesions	1.14	1.06	NA	NA
Nerve root and plexus disorders	1.05	1.02	NA	NA
Nervous system congenital anomalies	1.25	1.17	1.09	NA
Neuralgia, neuritis, and radiculitis NOS	1.19	1.46	NA	NA
Non-Hodgkins lymphoma	1.62	1.92	NA	NA
Noninfectious disorders of lymphatic channels	1.55	1.04	NA	NA
Nonrheumatic mitral valve disorders	1.01	1.69	NA	NA
Nonsenile Cataract	1.05	1.02	NA	NA
Nonspecific abnormal findings in stool contents	1.06	1.13	NA	NA
Nonspecific abnormal results of function study of brain and central nervous system	1.12	1.11	NA	NA
Nonspecific findings on examination of blood	2.6	1.16	NA	NA
Nutritional marasmus	1.03	1.05	NA	NA
Obstructive chronic bronchitis	1.02	NA	NA	NA
Obstructive genitourinary defect	1.29	1.44	NA	NA
Open wound of genital organs	1.21	1.07	NA	NA
Optic neuritis/neuropathy	1.65	2.02	NA	NA
Oral aphthae	1.17	1.13	NA	NA
Osteoarthrosis, localized, secondary	1.19	1.18	NA	NA
Osteochondritis dissecans	1.62	1.51	NA	NA
Osteomyelitis, periostitis, and other infections involving bone	1.52	1.22	NA	NA
Osteopenia or other disorder of bone and cartilage	1.9	1.15	NA	NA
Otalgia	1.12	1.1	NA	NA
Other abnormal blood chemistry	3.94	1.09	NA	NA
Other abnormal glucose	1.57	1.16	NA	NA
Other allied disorders of spine	1.08	1.05	NA	NA
Other alveolar and parietoalveolar pneumonopathy	1.02	1.06	NA	NA
Other and unspecified congenital anomalies	1.11	1.06	NA	NA
Other aneurysm	2.3	1.43	NA	NA
Other biliary tract disease	1.47	1.65	NA	NA
Other cerebral degenerations	1.28	1.26	1.37	NA
Other chronic nonalcoholic liver disease	1.36	1.45	NA	NA
Other conditions of brain	1.08	1.08	NA	NA
Other deficiency anemia	2.03	2.29	NA	NA
Other demyelinating diseases of central nervous system	1.87	1.88	NA	NA
Other diseases of lung	1.33	1.35	NA	NA
Other diseases of respiratory system, NEC	1.17	1.25	NA	NA
Other disorders of biliary tract	2.22	2.34	NA	NA
Other disorders of bladder	1.13	1.15	NA	NA
Other disorders of cervical region	1.17	1.25	1.21	NA
Other disorders of circulatory system	1.53	2.01	NA	NA
Other disorders of ear	1.2	1.1	NA	NA
Other disorders of lipoid metabolism	1.2	1.09	NA	NA
Other disorders of metabolism	1.04	1.23	NA	NA
Other disorders of stomach and duodenum	1.49	2.03	NA	NA
Other disorders of urethra and urinary tract	2.72	4.38	NA	NA
Other dyschromia	1.8	1.36	NA	NA
Other dyspnea	1.08	1.05	NA	NA
Other forms of chronic heart disease	1.07	1.1	NA	NA
Other hypertensive complications	1.04	1.18	NA	NA
Other infectious and parasitic diseases	1.13	1.28	NA	NA
Other nondiabetic retinopathy	1.93	NA	NA	NA
Other nutritional deficiency	1.11	1.18	NA	NA
Other paralytic syndromes	1.32	1.33	NA	NA
Other specified cardiac dysrhythmias	1.07	1.12	NA	NA
Other specified congenital anomalies of kidney	1.51	1.41	NA	NA
Other specified congenital anomalies of nervous system	1.09	1.05	NA	NA
Other specified diseases of hair and hair follicles	1.05	1.02	NA	NA
Other specified erythematous conditions	1.56	1.27	NA	NA
Other specified gastritis	1.09	1.33	NA	NA
Other symptoms involving abdomen and pelvis	1.05	1.11	NA	NA
Other unspecified back disorders	1.2	1.47	NA	NA
Other venous embolism and thrombosis	1.04	1.54	NA	NA
Otosclerosis	1.83	1.98	NA	NA
Pain, swelling or discharge of eye	1.1	1.16	NA	NA
Painful respiration	1.04	1.03	NA	NA
Paralysis/spasm of vocal cords or larynx	1.16	1.08	NA	NA
Paralytic ileus	1.09	1.19	NA	NA
Paralytic strabismus	1	1.07	NA	NA
Paroxysmal ventricular tachycardia	1.31	1.07	NA	NA
Pectus and other congenital anomalies of ribs/sternum	4.07	4.48	NA	NA
Pectus excavatum	4.71	4.88	NA	NA
Pericarditis	2.74	3.16	NA	NA
Peripheral angiopathy in diseases classified elsewhere	2.47	NA	NA	NA
Peripheral vascular disease, unspecified	1.63	NA	NA	NA
Peritoneal or intestinal adhesions	1.02	1.51	NA	NA
Peritonitis and retroperitoneal infections	1.12	1.02	NA	NA
Phobia	2.52	2.06	NA	NA
Pituitary hypofunction	1.32	1.4	NA	NA
Poisoning by antibiotics	1.19	1.23	NA	NA
Poisoning by anticonvulsants and anti-Parkinsonism drugs	1.21	1.6	NA	NA
Poisoning by hormones and synthetic substitutes	1.39	1.15	NA	NA
Polyarteritis nodosa and allied conditions	1.03	1.24	NA	NA
Presbyopia	1.22	NA	NA	NA
Primary thrombocytopenia	1.11	1	NA	NA
Primary/intrinsic cardiomyopathies	2.04	1.47	NA	NA
Progressive myopia	1.63	1.66	NA	NA
Protein-calorie malnutrition	1.13	1.16	NA	NA
Proteinuria	1.04	1.01	NA	NA
Prurigo and Lichen	1.63	1.58	NA	NA
Pruritus and related conditions	1.63	1.67	NA	NA
Psoriatic arthropathy	1.22	1.41	NA	NA
Psychogenic disorder	1.54	1.52	NA	NA
Ptosis of eyelid	2.18	1.78	NA	NA
Pulmonary collapse; interstitial and compensatory emphysema	1.21	1.2	NA	NA
Pyogenic arthritis	2.27	1.72	NA	NA
Raynaud's syndrome	1.3	2.36	NA	NA
Reiter's disease	1.91	1.89	NA	NA
Renal failure NOS	1.58	1.39	NA	NA
Retinal detachment with retinal defect	1.8	1.81	NA	NA
Retinal vascular changes and abnomalities	1.25	1.05	NA	NA
Rheumatism, unspecified and fibrositis	3.73	2.1	NA	NA
Rosacea	2.5	2.56	NA	NA
Rupture of synovium	1.2	1.64	NA	NA
Sarcoidosis	1.51	1.44	NA	NA
Seborrheic dermatitis	1.28	1.24	NA	NA
Seborrheic keratosis	1.24	1.76	NA	NA
Secondary malignancy of bone	1.32	NA	NA	NA
Secondary malignancy of lymph nodes	1.27	1.1	NA	NA
Secondary malignancy of respiratory organs	1.14	NA	NA	NA
Secondary malignant neoplasm of digestive systems	1	NA	NA	NA
Secondary malignant neoplasm of liver	1.21	NA	NA	NA
Sialoadenitis	1.05	1.02	NA	NA
Sialolithiasis	1.01	1.04	NA	NA
Specific nonpsychotic mental disorders due to brain damage	1.4	1.19	NA	NA
Speech and language disorder	2.61	2.66	NA	NA
Spinal cord injury without evidence of spinal bone injury	1.7	1.32	NA	NA
Spontaneous ecchymoses	1.36	1.4	NA	NA
Staphylococcus infections	1.23	1.05	NA	NA
Stomatitis and mucositis (ulcerative)	1.12	1.05	NA	NA
Stricture/obstruction of ureter	1	1.22	NA	NA
Subarachnoid hemorrhage	1.06	1.29	NA	NA
Suicidal ideation or attempt	1.59	2.61	NA	NA
Suicide or self-inflicted injury	1.59	2.61	NA	NA
Supraventricular premature beats	1.31	1.22	NA	NA
Swelling, mass, or lump in head and neck [Space-occupying lesion, intracranial NOS]	1.04	1.13	NA	NA
Symptoms concerning nutrition, metabolism, and development	1	1.07	NA	NA
Symptoms involving respiratory system and other chest symptoms	1.04	1.09	NA	NA
Symptoms of the muscles	1.2	1.17	NA	NA
Synoviopathy	1.99	1.53	NA	NA
Tachycardia NOS	1.39	1.39	NA	NA
Thrombocytopenia	1.03	1.01	NA	NA
Torsion dystonia	1.46	1.22	NA	NA
Torticollis	1.25	1.32	NA	NA
Toxic effect of carbon monoxide	2.02	1.5	NA	NA
Toxic effect of noxious substances eaten as food	1.12	1.1	NA	NA
Toxic erythema	1.28	1.33	NA	NA
Transient mental disorders due to conditions classified elsewhere	1.13	1.27	NA	NA
Traumatic amputation	4.06	2.73	NA	NA
Trigeminal nerve disorders [CN5]	2.25	2.38	NA	NA
Tuberculosis	1.17	1.19	NA	NA
Type 1 diabetes with ketoacidosis	1.32	1.21	NA	NA
Type 1 diabetes with ophthalmic manifestations	1.38	1.3	NA	NA
Type 2 diabetes with neurological manifestations	2.35	NA	NA	NA
Type 2 diabetes with ophthalmic manifestations	1.48	1.28	NA	NA
Unspecified osteomyelitis	1.59	1.29	NA	NA
Unstable angina (intermediate coronary syndrome)	2.11	NA	NA	NA
Upper gastrointestinal congenital anomalies	1.52	1.64	1.52	NA
Valvular heart disease/ heart chambers	1.28	1.11	1	NA
Varicella infection	1.24	1.24	NA	NA
Varicose veins of lower extremity, symptomtic	1.54	NA	NA	NA
Vascular hamartomas and non-neoplastic nevi	1.52	1.39	NA	NA
Venereal diseases due to Chlamydia trachomatis	1.33	1.42	NA	NA
Viral hepatitis C	2.25	1.92	NA	NA
Visual field defects	1.2	1.33	NA	NA
Vitamin D deficiency	1.3	1.35	NA	NA
severe protein-calorie malnutrition	1.02	1.06	NA	NA
Abdominal aortic aneurysm	3.1	NA	NA	NA
Abnormal findings on exam of gastrointestinal tract/ abdominal area	1.2	NA	NA	NA
Abnormal findings on examination of urine	2.96	2.34	NA	NA
Abnormal results of function study of pulmonary system	1.14	NA	NA	NA
Acquired deformities of finger	1.36	NA	NA	NA
Acquired hemolytic anemias	1.06	1.1	NA	NA
Acquired hypothyroidism	4.79	3.83	NA	NA
Acromegaly and gigantism	1.42	1.43	NA	NA
Acute dermatitis due to solar radiation	1.07	1.04	NA	NA
Acute febrile mucocutaneous lymph node syndrome (Kawasaki disease)	1.83	1.79	NA	NA
Acute osteomyelitis	1.53	1.31	NA	NA
Acute periodontitis	1.19	1.14	NA	NA
Acute vascular insufficiency of intestine	1.22	NA	NA	NA
Adrenogenital disorders	1.65	NA	NA	NA
Adverse effects of sedatives or other central nervous system depressants and anesthetics	1.35	1.43	NA	NA
Allergy/adverse effect of penicillin	1.07	1.23	NA	NA
Alopecia Areata	1.6	1.33	NA	NA
Alteration of consciousness	1.14	1.31	NA	NA
Altered mental status	1.48	NA	NA	NA
Althete's foot	1.79	NA	NA	NA
Alzheimer's disease	1.01	NA	NA	NA
Anal and rectal polyp	1.11	1.27	NA	NA
Anemia in neoplastic disease	1.28	NA	NA	NA
Anemia of chronic disease	1.14	NA	NA	NA
Aneurysm and dissection of heart	1.1	NA	NA	NA
Aneurysm of other specified artery	1.23	NA	NA	NA
Anisometropia	1.16	1.1	NA	NA
Anomalies of endocrine glands, congenital	1.19	NA	NA	NA
Anomalies of pupillary function	1.44	1.13	NA	NA
Anorexia	1.69	1.64	NA	NA
Anterior horn cell disease	1.77	NA	NA	NA
Aphakia and other disorders of lens	1.56	1.35	NA	NA
Aplastic anemia	1.05	1.07	NA	NA
Arterial dissection	1.86	NA	NA	NA
Arterial embolism and thrombosis of lower extremity artery	1.44	NA	NA	NA
Arterial embolism and thrombosis	1.28	NA	NA	NA
Aseptic necrosis of bone	1.21	1.02	NA	NA
Asphyxia and hypoxemia	1.37	1.31	NA	NA
Atrioventricular block, complete	1.62	NA	NA	NA
Atrophy of edentulous alveolar ridge	1.08	1.03	NA	NA
Benign neoplasm of adrenal gland	1.29	NA	NA	NA
Benign neoplasm of eye, uveal	1.45	NA	NA	NA
Benign neoplasm of kidney and other urinary organs	1.29	NA	NA	NA
Benign neoplasm of pituitary gland and craniopharyngeal duct (pouch)	1.85	2.41	NA	NA
Benign neoplasm of spinal cord, meninges	1.05	NA	NA	NA
Bone cancer	1.3	NA	NA	NA
Bullous dermatoses	1.3	1.06	NA	NA
Bundle branch block	1.34	NA	NA	NA
Bursitis disorders	1.71	NA	NA	NA
Calculus of lower urinary tract	1.78	1.38	NA	NA
Cancer of bladder	2.85	NA	NA	NA
Cancer of connective tissue	1.07	1.11	NA	NA
Cancer of esophagus	4.43	NA	NA	NA
Cancer of eye	1.08	NA	NA	NA
Cancer of larynx, pharynx, nasal cavities	2.79	NA	NA	NA
Cancer of larynx	3.52	NA	NA	NA
Cancer of liver and intrahepatic bile duct	1.57	NA	NA	NA
Cancer of mouth	1.77	NA	NA	NA
Cancer of oropharynx	3.12	NA	NA	NA
Cancer of stomach	2.57	NA	NA	NA
Carcinoid syndrome	1.31	NA	NA	NA
Carcinoma in situ of skin	1.53	NA	NA	NA
Cataplexy and narcolepsy	1.21	1.3	NA	NA
Cellulitis and abscess of trunk	1.21	NA	NA	NA
Cerebral aneurysm	1.77	NA	NA	NA
Cerebral cysts	1.12	1.23	NA	NA
Cerebral edema and compression of brain	2.16	2.42	NA	NA
Cholangitis	1.11	NA	NA	NA
Chorioretinal inflammations, scars, and other disorders of choroid	1.09	NA	NA	NA
Chronic fatigue syndrome	1.78	NA	NA	NA
Chronic glomerulonephritis, NOS	1.25	1.18	NA	NA
Chronic hepatitis	1.33	1.29	NA	NA
Chronic osteomyelitis	1.31	1.09	NA	NA
Chronic pericarditis	1.52	NA	NA	NA
Chronic pulmonary heart disease	1.01	NA	NA	NA
Chronic venous insufficiency [CVI]	1.2	NA	NA	NA
Circumscribed scleroderma	3	NA	NA	NA
Coma	1.55	NA	NA	NA
Complication of amputation stump	2.1	NA	NA	NA
Complication of colostomy or enterostomy	1.05	NA	NA	NA
Congenital anomalies of abdominal wall; diaphram	1.67	1.44	NA	NA
Congenital anomalies of muscle, tendon, fascia, and connective tissue	1.88	1.38	NA	NA
Congenital anomalies of posterior segment of eye	1.07	1.11	NA	NA
Congenital anomalies of stomach	1.06	NA	NA	NA
Congenital anomalies of the integument	1.55	1.23	NA	NA
Congenital anomaly of gallbladder, bile ducts, liver, pancreas	1.48	NA	NA	NA
Congenital cataract and lens anomalies	1.05	1.04	NA	NA
Congenital coagulation defects	1.3	1.16	NA	NA
Congenital factor VIII disorder	1.5	NA	NA	NA
Congenital hypertrophic pyloric stenosis	3.62	3.58	NA	NA
Congenital hypothyroidism	2.44	1.73	NA	NA
Congenital pigmentary anomalies of skin	1.11	1.08	NA	NA
Contact dermatitis and other eczema due to plants [except food]	1.77	NA	NA	NA
Contracture of joint	1.11	1.1	NA	NA
Convulsions	1.13	1.1	NA	NA
Corneal degenerations	2.74	4.18	NA	NA
Corneal dystrophy	1.37	NA	NA	NA
Corneal opacity	1.57	1.41	NA	NA
Corneal ulcer	1.35	NA	NA	NA
Corns and callosities	1.31	NA	NA	NA
Cushing's syndrome	2.3	NA	NA	NA
Cutaneous lupus erythematosus	4.18	NA	NA	NA
Cyst and pseudocyst of pancreas	1.31	NA	NA	NA
Cyst of bone	1.09	1.23	NA	NA
Cyst of kidney, acquired	1.15	NA	NA	NA
Cyst of the salivary gland	1.13	1.13	NA	NA
Cystic fibrosis	1.03	1.09	NA	NA
Cysts of oral soft tissues	1.12	1.1	NA	NA
Decubitus ulcer	1.63	NA	NA	NA
Deficiency of humoral immunity	1.06	1.07	NA	NA
Dementias	1.44	NA	NA	NA
Dental abrasion, erosion and attrition	1.4	1.34	NA	NA
Dermatitis due to solar radiation	1.52	1.23	NA	NA
Dermatitis herpetiformis	1.78	NA	NA	NA
Dermatomycoses	1.03	1.17	NA	NA
Dermatophytosis of nail	1.36	NA	NA	NA
Dermatophytosis of the body	1.15	NA	NA	NA
Diabetes insipidus	1.08	NA	NA	NA
Diaper or napkin rash	1.11	1.13	NA	NA
Difficulty in walking	1.16	1.34	NA	NA
Diseases due to other mycobacteria	1.13	NA	NA	NA
Diseases of lips	1.15	NA	NA	NA
Diseases of spleen	1.41	NA	NA	NA
Disorders of accommodation	2.1	NA	NA	NA
Disorders of bilirubin excretion	1.87	1.94	NA	NA
Disorders of diaphragm	2.84	NA	NA	NA
Disorders of esophageal motility	1.12	NA	NA	NA
Disorders of iris and ciliary body	1.96	1.91	NA	NA
Disorders of iron metabolism	2.41	1.62	NA	NA
Disorders of magnesium metabolism	1.03	NA	NA	NA
Disorders of porphyrin metabolism	1	NA	NA	NA
Disorders of the autonomic nervous system	1.07	1.5	NA	NA
Disorders of the orbit	1.43	1.03	NA	NA
Disorders resulting from impaired renal function	1.11	NA	NA	NA
Displacement of intervertebral disc	1.4	NA	NA	NA
Dissociative disorder	2.54	2.88	NA	NA
Disturbance of salivary secretion	2.08	NA	NA	NA
Disturbances of amino-acid transport	1.04	1.09	NA	NA
Disturbances of sensation of smell and taste	1.37	NA	NA	NA
Duodenitis	1.45	NA	NA	NA
Dyshidrosis	1.87	NA	NA	NA
Ectropion or entropion	1.18	NA	NA	NA
Effects radiation NOS	1.37	NA	NA	NA
Elevated blood pressure reading without diagnosis of hypertension	1.38	NA	NA	NA
Elevated sedimentation rate	1.96	NA	NA	NA
Encephalopathy, not elsewhere classified	1.58	NA	NA	NA
Endocarditis	2.15	NA	NA	NA
Eosinophilia	1.1	NA	NA	NA
Epiphora	1.52	1.16	NA	NA
Esophageal atresia/tracheoesophageal fistula	1.41	NA	NA	NA
Essential tremor	1.06	1.17	NA	NA
Exophthalmos	4.74	NA	NA	NA
Extrinsic allergic alveolitis	1.04	NA	NA	NA
Femoral hernia	1.77	1.28	NA	NA
Fracture of unspecified bones	2.44	2.14	NA	NA
Gastroesophageal laceration-hemorrhage syndrome	2.24	1.76	NA	NA
Gastrointestinal complications	1.27	1.22	NA	NA
Giant cell arteritis	1.49	NA	NA	NA
Gingivitis	1.1	1.01	NA	NA
Glossitis	1.12	1.08	NA	NA
Glucocorticoid deficiency	1.56	1.43	NA	NA
Glycosuria or Acetonuria	4.97	NA	NA	NA
Heartburn	1.36	1.44	NA	NA
Hemarthrosis	2.3	NA	NA	NA
Hemiplegia	1.24	1.28	NA	NA
Hepatomegaly	1.04	NA	NA	NA
Hereditary and idiopathic peripheral neuropathy	1.27	1.45	NA	NA
Hereditary retinal dystrophies	1.17	1.31	NA	NA
Hodgkin's disease	1.45	1.32	NA	NA
Hyperaldosteronism	1.39	NA	NA	NA
Hyperglyceridemia	3.4	NA	NA	NA
Hyperpotassemia	1.54	NA	NA	NA
Hypertensive chronic kidney disease	1.65	NA	NA	NA
Hypertensive heart and/or renal disease	1.5	NA	NA	NA
Hypertensive heart disease	1.63	NA	NA	NA
Hypertrophy of salivary gland	1.07	NA	NA	NA
Hypoparathyroidism	3.07	NA	NA	NA
Hypotension NOS	1.32	1.64	NA	NA
Hypothermia/Chills	2.26	1.76	NA	NA
Iatrogenic endocrine disorders	1.63	1.3	NA	NA
Ichthyosis congenita	1.21	NA	NA	NA
Impulse control disorder	1.33	1.13	NA	NA
Inflammatory conditions of jaw	1.03	NA	NA	NA
Intervertebral disc disorder with myelopathy	1.11	NA	NA	NA
Intestinal infection due to C. difficile	1.25	1.4	NA	NA
Intestinal infection due to protozoa	1.01	1.09	NA	NA
Iron deficiency anemia secondary to blood loss (chronic)	3.21	NA	NA	NA
Jaw disease NOS	1.17	1.2	NA	NA
Keratoconus	3.48	4.68	NA	NA
Labyrinthitis	1.05	1.3	NA	NA
Lack of coordination	1.28	1.38	NA	NA
Large cell lymphoma	1.5	NA	NA	NA
Late effect	1.43	1.4	NA	NA
Left bundle branch block	1.06	NA	NA	NA
Leukoplakia of oral mucosa	1.18	NA	NA	NA
Lung disease due to external agents	1.51	1.35	NA	NA
Lymphoid leukemia, acute	1.39	1.4	NA	NA
Lymphoid leukemia, chronic	1.95	NA	NA	NA
Lymphoid leukemia	1.56	1.42	NA	NA
Malignant neoplasm of bladder	2.72	NA	NA	NA
Malignant neoplasm of kidney, except pelvis	2.35	NA	NA	NA
Malignant neoplasm of other and ill-defined sites within the digestive organs and peritoneum	1.18	NA	NA	NA
Malignant neoplasm, other	1.03	NA	NA	NA
Mastoiditis & related conditions	1.36	1.36	NA	NA
Megaloblastic anemia	2.17	2.79	NA	NA
Memory loss	1.02	NA	NA	NA
Meniere's disease	1.37	NA	NA	NA
Mild cognitive impairment	1.32	NA	NA	NA
Mineral deficiency NEC	2.52	2.24	NA	NA
Mixed hyperlipidemia	1.98	NA	NA	NA
Multiple myeloma	1.59	NA	NA	NA
Muscular dystrophies	1.46	1.5	NA	NA
Myasthenia gravis	1.51	NA	NA	NA
Mycoses	1.05	NA	NA	NA
Myeloid leukemia, acute	1.25	NA	NA	NA
Myeloid leukemia	1.35	NA	NA	NA
Myeloproliferative disease	1.01	1	NA	NA
Myocarditis	3.55	4.65	NA	NA
Myoneural disorders	1.15	NA	NA	NA
Myringitis	1.11	1.16	NA	NA
Neoplasm of uncertain behavior of skin	1.33	NA	NA	NA
Neoplasm of unspecified nature of digestive system	1.04	NA	NA	NA
Nephritis and nephropathy with pathological lesion	1.38	1.29	NA	NA
Nephrotic syndrome without mention of glomerulonephritis	1.39	1.34	NA	NA
Nerve root lesions	1.28	NA	NA	NA
Neural tube defects	1.73	1.53	NA	NA
Neurofibromatosis	1.06	1.03	NA	NA
Neutropenia	1.01	1.39	NA	NA
Nevus, non-neoplastic	2.17	1.76	NA	NA
Non-proliferative glomerulonephritis	1.48	1.47	NA	NA
Nonrheumatic aortic valve disorders	1.87	NA	NA	NA
Nonrheumatic pulmonary valve disorders	1.1	1.07	NA	NA
Nystagmus and other irregular eye movements	1.18	1.27	NA	NA
Obstruction of bile duct	1.07	NA	NA	NA
Occlusion and stenosis of precerebral arteries	1.3	NA	NA	NA
Optic atrophy	1.25	1.27	NA	NA
Organic or persistent insomnia	1.24	NA	NA	NA
Orthostatic hypotension	1.3	1.81	NA	NA
Osteitis deformans and osteopathies associated with other disorders classified elsewhere	1.04	NA	NA	NA
Other CNS infection and poliomyelitis	1.16	1.06	NA	NA
Other acute and subacute forms of ischemic heart disease	2.14	NA	NA	NA
Other conditions of brain, NOS	1.26	1.37	NA	NA
Other disorders of arteries and arterioles	1.26	1.23	NA	NA
Other disorders of carbohydrate transport and metabolism	2.12	NA	NA	NA
Other disorders of gallbladder	1.57	NA	NA	NA
Other disorders of thyroid	3.29	2.48	NA	NA
Other heart block	1.45	NA	NA	NA
Other hemoglobinopathies	1.34	1.41	NA	NA
Other hereditary hemolytic anemias	1.23	1.35	NA	NA
Other hypertrophic cardiomyopathy	2.2	NA	NA	NA
Other ill-defined and unknown causes of morbidity and mortality	1.22	1.14	NA	NA
Other immunological findings	2.53	NA	NA	NA
Other signs and symptoms involving emotional state	2.82	4.11	NA	NA
Other specified diffuse diseases of connective tissue	2.83	NA	NA	NA
Other specified peripheral vascular diseases	1.59	1.22	NA	NA
Other symptoms involving urinary system	1.29	NA	NA	NA
Other vitamin B12 deficiency anemia	2.41	3.41	NA	NA
Otorrhea	1.51	1.59	NA	NA
Palindromic rheumatism	1.07	NA	NA	NA
Pallor and flushing	2.05	2	NA	NA
Pancreatic cancer	1.28	NA	NA	NA
Panniculitis	1.28	NA	NA	NA
Paraproteinemia	1.03	NA	NA	NA
Parasomnia	1.46	1.5	NA	NA
Parkinson's disease	1.76	NA	NA	NA
Pathologic fracture	1.07	NA	NA	NA
Pectus carinatum	4.47	4.61	NA	NA
Peptic ulcer, site unspecified	1.18	NA	NA	NA
Periapical abscess	1.27	1.16	NA	NA
Perinatal disorders of digestive system	1.23	1.23	NA	NA
Peripheral autonomic neuropathy	1.23	NA	NA	NA
Pernicious anemia	2.5	NA	NA	NA
Pityriasis	1.14	1.17	NA	NA
Pneumonia due to fungus (mycoses)	1.73	1.39	NA	NA
Pneumonitis due to inhalation of food or vomitus	1.88	1.55	NA	NA
Poisoning by agents primarily acting on the smooth and skeletal muscles and respiratory system	1.18	1.05	NA	NA
Poisoning by agents primarily affecting the cardiovascular system	1.04	1.05	NA	NA
Poisoning by agents primarily affecting the gastrointestinal system	1.25	1.15	NA	NA
Poisoning by drugs primarily affecting the autonomic nervous system	1.02	1.12	NA	NA
Poisoning by primarily systemic agents	1.03	1.12	NA	NA
Polycythemia vera, secondary	1.38	NA	NA	NA
Polycythemia vera	1.25	NA	NA	NA
Polydipsia	1.23	NA	NA	NA
Polymyalgia Rheumatica	1.05	NA	NA	NA
Polyneuropathy in diabetes	2.18	NA	NA	NA
Portal hypertension	2.11	NA	NA	NA
Postinflammatory pulmonary fibrosis	1.07	1.09	NA	NA
Postlaminectomy syndrome	1.05	NA	NA	NA
Postphlebitic syndrome	1.01	NA	NA	NA
Precordial pain	1.65	NA	NA	NA
Primary angle-closure glaucoma	1.88	NA	NA	NA
Primary biliary cirrhosis	3.16	NA	NA	NA
Primary open angle glaucoma	1.43	NA	NA	NA
Primary pulmonary hypertension	1.03	NA	NA	NA
Proliferative glomerulonephritis	1.23	NA	NA	NA
Protozoan infection	1.79	NA	NA	NA
Pseudomonal pneumonia	1.07	NA	NA	NA
Pulmonary congestion and hypostasis	1.59	NA	NA	NA
Pulmonary embolism and infarction, acute	1.15	NA	NA	NA
Pulpitis and necrosis of tooth pulp	1.09	1.16	NA	NA
Pyoderma	1.11	1.23	NA	NA
Pyogenic granuloma	1.1	1.15	NA	NA
Renal colic	1.34	NA	NA	NA
Respiratory arrest	1.58	NA	NA	NA
Respiratory complications	1.12	NA	NA	NA
Retinal hemorrhage/ischemia	1.53	NA	NA	NA
Retinopathy of prematurity	1.2	1.23	1.13	1.16
Retinoschisis and retinal cysts	1.09	NA	NA	NA
Rhabdomyolysis	1.2	1.21	NA	NA
Rickets or osteomalacia	1.12	1.23	NA	NA
Rupture of tendon, nontraumatic	1.6	1.93	NA	NA
Sacroiliitis NEC	1.61	1.41	NA	NA
Scleritis and episcleritis	1.39	NA	NA	NA
Second degree AV block	1.67	NA	NA	NA
Secondary malignancy of brain/spine	1.57	NA	NA	NA
Secondary malignant neoplasm of skin	1.47	NA	NA	NA
Separation of retinal layers	2.93	NA	NA	NA
Shock	1.6	NA	NA	NA
Sinoatrial node dysfunction (Bradycardia)	1.74	NA	NA	NA
Small kidney	1.59	NA	NA	NA
Spina bifida	1.5	1.38	NA	NA
Spinocerebellar disease	1.16	NA	NA	NA
Splenomegaly	1.58	1.31	NA	NA
Spondylolisthesis, congenital	1.13	NA	NA	NA
Spondylosis with myelopathy	1.48	NA	NA	NA
Stiffness of joint	1.11	NA	NA	NA
Stricture and stenosis of esophagus	2.34	2.3	NA	NA
Subjective visual disturbances	1.5	1.5	NA	NA
Swelling of limb	2.14	2.24	NA	NA
Symbolic dysfunction	1.83	1.83	NA	NA
Symptoms involving cardiovascular system	1.21	NA	NA	NA
Systemic sclerosis	2.64	NA	NA	NA
Throat pain	1.44	1.43	NA	NA
Thyroid cancer	3.02	3.05	NA	NA
Thyroiditis, acute and subacute	4.3	NA	NA	NA
Tooth complications likely association with other diseases	1.02	1	NA	NA
Toxic effect of corrosive aromatics, acids, and caustic alkalis	1.59	1.47	NA	NA
Toxic effect of other metals	1.89	NA	NA	NA
Toxic gastroenteritis and colitis	1.06	NA	NA	NA
Tympanosclerosis and middle ear disease related to otitis media	1.06	1.07	NA	NA
Type 1 diabetes with neurological manifestations	2.02	NA	NA	NA
Type 1 diabetes with renal manifestations	1.54	NA	NA	NA
Type 2 diabetes with ketoacidosis	1.37	NA	NA	NA
Type 2 diabetes with renal manifestations	2.25	NA	NA	NA
Ulcer of esophagus	1.98	NA	NA	NA
Unspecified disorder of lipoid metabolism	1.47	NA	NA	NA
Unspecified erythematous condition	1.03	1.06	NA	NA
Urethritis and urethral syndrome	1.9	2.09	NA	NA
Vascular disorders of skin	1.07	1.05	NA	NA
Vascular insufficiency of intestine	1.16	NA	NA	NA
Ventricular fibrillation and flutter	2.45	NA	NA	NA
Vesicoureteral reflux	2.83	1.66	NA	NA
Viral hepatitis A	1.32	NA	NA	NA
Viral hepatitis B	1.89	NA	NA	NA
Vitamin B-complex deficiencies	1.09	2.59	NA	NA
Vitiligo	1.38	1.23	NA	NA
Von willebrand's disease	2.11	NA	NA	NA
Wegener's granulomatosis	1.02	NA	NA	NA
Fetal distress and abnormal forces of labor	NA	2.67	2.1	1.23
Inguinal hernia	NA	4.05	NA	4.49
Gout	NA	3.2	NA	NA
Other disorders of peritoneum	NA	3.75	NA	NA
Nontoxic nodular goiter	NA	NA	4.16	NA
